# Supplementary material for: Mitochondrial sulfide promotes life span and health span through distinct mechanisms in developing versus adult treated Caenorhabditis elegans
Source: Proc Natl Acad Sci U S A. 2023 Jul 31;120(32):e2216141120. doi: 10.1073/pnas.2216141120 (PMC10410709; doi:10.1073/pnas.2216141120)
Supplement: Supplementary file 2 — Dataset S01 (XLSX) [file pnas.2216141120.sd01.xlsx]

## Sheet: Raw DE results
Ensembl ID	External Name	WT D4 vs. WT D0		WT D10 vs. WT D0		AP39 D4: treatment from L1 vs. WT D0		AP39 D10: treatment from L1 vs. WT D0		AP39 D4: treatment from D0 vs. WT D0		AP39 D10: treatment from D0 vs. WT D0		AP39 D0: treatment from L1 vs. WT D0		AP39 D4: treatment from L1 vs. WT D4		AP39 D4: treatment from D0 vs. WT D4		AP39 D4: treatment from D0 vs. AP39 D4: treatment from L1		AP39 D10: treatment from L1 vs. WT D10		AP39 D10: treatment from D0 vs. WT D10		AP39 D10: treatment from D0 vs. AP39 D10: treatment from L1
		LFC Shrink	FDR	LFC Shrink	FDR	LFC Shrink	FDR	LFC Shrink	FDR	LFC Shrink	FDR	LFC Shrink	FDR	LFC Shrink	FDR	LFC Shrink	FDR	LFC Shrink	FDR	LFC Shrink	FDR	LFC Shrink	FDR	LFC Shrink	FDR	LFC Shrink	FDR
WBGene00000001	aap-1	0.238681	0.134665	0.206352	0.187551	0.282201	0.0758138	0.123834	0.450277	0.00456827	0.981178	0.0965049	0.566482	0.000149289	0.99991	9.97145e-05	0.999667	-0.192515	0.261376	-0.229976	0.182785	-0.00192703	0.999928	-0.064783	0.683424	-0.00639499	0.976671
WBGene00000002	aat-1	0.24396	0.374824	-0.406638	0.151735	0.640972	0.0208133	-0.312935	0.247687	0.533009	0.0646482	0.340872	0.157353	0.00423633	0.99991	0.000460384	0.999667	0.130605	0.512509	-0.0674678	0.766742	0.00280249	0.999928	0.906991	0.0032408	0.743008	0.0152892
WBGene00000003	aat-2	-0.204929	0.495238	0.00499311	0.988074	-0.239597	0.441674	-0.202561	0.485959	-0.36583	0.262606	-0.000406002	0.998799	0.0104137	0.99991	-1.78466e-05	0.999667	-0.0554492	0.782871	-0.0468524	0.829992	-0.0141601	0.989977	-0.00275753	0.992514	0.0662933	0.727201
WBGene00000004	aat-3	0.0791598	0.760973	1.69388	3.88797e-12	0.262506	0.273565	1.08045	6.74692e-06	0.161143	0.533396	0.918976	0.00014984	0.00777526	0.99991	0.000225204	0.999667	0.0456308	0.837144	-0.0715886	0.752921	-0.140416	0.302577	-0.541933	0.0131448	-0.0334085	0.846527
WBGene00000005	aat-4	-1.48424	2.94607e-08	-2.7374	1.04402e-18	-1.18673	3.87554e-06	-2.82541	1.88962e-19	-1.43048	9.81028e-08	-1.59873	3.34497e-09	0.0123532	0.912828	0.00022431	0.999667	0.0129815	0.95746	-0.111442	0.611234	-0.00356522	0.999928	0.890656	0.00403181	0.945916	0.00359502
WBGene00000006	aat-5	-1.49415	3.91271e-07	-0.43498	0.0749781	-1.70288	2.07391e-08	-1.24932	1.0113e-05	-1.3717	2.39771e-06	-0.887723	0.00105258	0.000773362	0.99991	-0.000129638	0.999667	0.0356925	0.874665	0.117449	0.586036	-0.306238	0.148967	-0.238085	0.234861	0.0745589	0.648257
WBGene00000007	aat-6	-1.37444	1.75577e-05	-1.71329	2.45488e-07	-1.35725	2.08001e-05	-1.56718	1.96481e-06	-2.30535	2.40237e-10	-1.89577	1.76919e-08	0.0307007	0.704894	2.63392e-06	0.999667	-0.346203	0.10735	-0.345949	0.0932922	0.00423554	0.999928	-0.0764507	0.73233	-0.0757638	0.674777
WBGene00000010	aat-9	0.219133	0.283588	0.932409	1.65895e-06	0.351925	0.0785965	0.523436	0.00590515	0.229671	0.276913	0.254661	0.161795	0.00213306	0.99991	0.000203063	0.999667	-0.00217552	0.993107	-0.093819	0.659116	-0.0486824	0.525154	-0.527303	0.00565617	-0.0804709	0.531889
WBGene00000016	abf-5	0.563668	0.0565483	0.551619	0.0663395	0.302768	0.315108	0.567432	0.0545583	0.818366	0.0104379	0.974855	0.0035333	-0.00219996	0.99991	-0.000227608	0.999667	0.0820906	0.681941	0.22095	0.288776	0.00130877	0.999928	0.175089	0.405605	0.0898064	0.606154
WBGene00000017	abf-6	-0.98816	0.000583907	-0.334661	0.192081	-1.187	6.5136e-05	-0.41148	0.0991487	-0.960718	0.00090297	0.13521	0.561565	-0.0119372	0.99991	-0.000124084	0.999667	0.0125435	0.95826	0.0896321	0.681741	-0.0034826	0.999928	0.416289	0.0649093	0.513628	0.0466069
WBGene00000018	abl-1	0.0198279	0.948564	0.808628	0.0028254	-0.0462986	0.884905	0.652478	0.0129328	-0.352228	0.205839	0.325264	0.15891	5.38206e-05	0.99991	-6.48155e-05	0.999667	-0.204567	0.310562	-0.170216	0.423823	-0.0041658	0.999928	-0.20272	0.312028	-0.069476	0.667562
WBGene00000020	abt-2	-0.0927127	0.640043	0.383622	0.0226369	-0.0179688	0.936972	0.327667	0.0499716	-0.352953	0.0541401	0.21687	0.189518	0.000494699	0.99991	0.000158247	0.999667	-0.187965	0.309312	-0.2559	0.169165	-0.00103348	0.999928	-0.08503	0.596681	-0.0286503	0.852471
WBGene00000022	abt-4	-0.470214	0.00950188	-2.03517	4.47474e-27	-0.321983	0.0865981	-1.33401	1.02906e-12	-1.00066	7.27762e-08	-1.25774	2.57064e-11	-0.00602722	0.996991	0.000279668	0.999667	-0.350593	0.0657434	-0.492925	0.00744314	0.582558	0.0159875	0.665406	0.0005277	0.0186079	0.915127
WBGene00000035	ace-1	-0.99677	0.00045588	-0.800127	0.00318984	-1.04383	0.000245422	-0.690366	0.00903696	-1.35858	6.21091e-06	-0.747194	0.00587595	-0.0145731	0.954987	-3.40961e-05	0.999667	-0.13728	0.487755	-0.121456	0.574186	0.00275195	0.999928	0.0074038	0.976952	-0.0139948	0.952654
WBGene00000036	ace-2	-1.28201	5.63117e-07	-0.94383	8.19887e-05	-1.08809	1.17252e-05	-1.24014	9.82285e-07	-0.811972	0.00084134	-0.712199	0.00238742	0.0180502	0.780408	0.000143703	0.999667	0.222146	0.270622	0.143252	0.506974	-0.0110219	0.974492	0.0869901	0.654859	0.172837	0.292767
WBGene00000040	aco-1	-1.26645	5.96025e-09	-1.06635	5.43171e-07	-1.38338	1.89417e-10	-1.16389	7.47561e-08	-0.700553	0.000977298	-1.4807	1.5438e-11	0.00236885	0.99991	-0.000137574	0.999667	0.334765	0.0943372	0.424785	0.0321575	-0.0022247	0.999928	-0.229154	0.191075	-0.0962498	0.478795
WBGene00000041	aco-2	-0.174714	0.227531	-0.929188	8.20651e-13	-0.222299	0.118389	-0.676897	1.97787e-07	-0.0233702	0.888692	-0.541468	3.08177e-05	0.000211152	0.99991	-0.000147426	0.999667	0.129784	0.415767	0.171408	0.295544	0.0207256	0.585267	0.291378	0.0225521	0.0441406	0.710734
WBGene00000054	acr-15	-0.33097	0.286151	-0.213462	0.504451	-0.527488	0.107619	-0.157442	0.611308	-0.495709	0.154009	-0.0232984	0.933719	0.0253033	0.874162	-0.00012172	0.999667	-0.0428638	0.826737	0.0235801	0.911552	0.00201298	0.999928	0.0918028	0.686463	0.0389864	0.862634
WBGene00000055	acr-16	-0.637313	0.048199	-0.651809	0.0483809	-1.33723	0.000769107	-0.712493	0.0326146	-0.562817	0.0958237	-0.203075	0.436713	-0.000441762	0.99991	-0.000548289	0.999667	0.0389849	0.848038	0.230669	0.229336	-0.00278725	0.999928	0.170303	0.448331	0.135893	0.484587
WBGene00000056	acr-17	0.666517	0.0480111	2.80242	1.04724e-10	0.440066	0.178885	2.38229	3.27761e-08	0.70963	0.0486924	1.34949	0.00124394	0.00759742	0.99991	-0.000150993	0.999667	0.000888186	0.996621	0.086014	0.67306	-0.0165003	0.97494	-0.978732	0.00660785	-0.380518	0.129362
WBGene00000063	act-1	-1.28519	4.13745e-07	-1.53029	2.2027e-09	-1.08376	1.21407e-05	-1.62675	2.84885e-10	-0.691984	0.00452413	-1.56275	1.34626e-09	0.002355	0.99991	0.000162978	0.999667	0.304767	0.13373	0.213025	0.312339	-0.00251804	0.999928	-0.0204296	0.929196	0.00878281	0.970454
WBGene00000064	act-2	-0.196502	0.417504	-0.341919	0.141136	-0.105072	0.693322	-0.449631	0.0472715	0.258609	0.304772	-0.414859	0.0543962	0.00251213	0.99991	0.00011467	0.999667	0.299212	0.139139	0.236416	0.258798	-0.00419211	0.999928	-0.0646895	0.74795	-0.00167848	0.992643
WBGene00000065	act-3	-0.448849	0.0463643	-0.226902	0.323228	-0.300187	0.200714	-0.405687	0.0642858	-0.180931	0.471424	-0.353944	0.0870932	0.0893767	0.33387	0.000188485	0.999667	0.179896	0.363565	0.0839256	0.70627	-0.00836372	0.985212	-0.0987635	0.598558	0.00255013	0.988443
WBGene00000066	act-4	-2.34925	4.88062e-18	-1.51262	2.8175e-08	-2.08943	1.71373e-14	-1.91159	3.66854e-12	-1.52452	1.27929e-08	-1.926	1.82213e-12	0.00145201	0.99991	0.000230198	0.999667	0.423548	0.0538738	0.267347	0.199994	-0.0234968	0.823726	-0.21208	0.277749	-0.00882767	0.971111
WBGene00000067	act-5	-2.39978	4.61886e-31	-2.89036	2.88023e-44	-2.13295	9.41307e-25	-2.85048	3.3905e-43	-2.03562	8.41529e-23	-2.99123	2.00501e-47	-0.00137372	0.99991	0.00037593	0.999667	0.213292	0.271588	0.0519693	0.816362	0.000672436	0.999928	-0.0577591	0.759548	-0.0370319	0.811275
WBGene00000068	acy-1	-0.20369	0.448091	-0.325272	0.215671	-0.352024	0.192579	-0.317766	0.209201	-0.550166	0.0511181	-0.194869	0.400856	0.0214517	0.815657	-0.000128073	0.999667	-0.161868	0.414356	-0.0891401	0.686637	-0.000436703	0.999928	0.0368674	0.874544	0.0219109	0.916201
WBGene00000070	acy-3	-0.923315	8.02316e-06	-0.705027	0.000332813	-0.869753	2.18065e-05	-0.680649	0.000514829	-1.34241	1.42864e-09	-0.74	0.000234152	-0.0013238	0.99991	5.49385e-05	0.999667	-0.228401	0.250946	-0.265214	0.193544	0.000383965	0.999928	-0.0228193	0.914583	-0.0152112	0.93487
WBGene00000071	acy-4	-0.284017	0.269654	0.521603	0.0371668	-0.408293	0.118546	0.260047	0.286906	-0.782781	0.00494657	0.0186721	0.940585	0.00380454	0.99991	-0.000104133	0.999667	-0.233819	0.248231	-0.17442	0.41151	-0.0119435	0.972832	-0.367427	0.0871833	-0.0849352	0.586065
WBGene00000072	add-1	-0.0830898	0.768751	-1.11952	0.000150932	0.0768191	0.79509	-0.571055	0.0273431	-0.287681	0.304757	-0.209626	0.355785	0.223241	0.18324	0.000175729	0.999667	-0.106313	0.597368	-0.216519	0.307272	0.0405022	0.725885	0.635881	0.0181172	0.100241	0.536643
WBGene00000073	add-2	0.315077	0.141605	-0.11119	0.626913	0.32725	0.134272	0.00749539	0.975406	0.171784	0.46907	0.0580591	0.790541	0.00139629	0.99991	3.75834e-06	0.999667	-0.105824	0.594342	-0.112176	0.601591	0.00431573	0.999928	0.111644	0.528316	0.0179558	0.922425
WBGene00000074	adm-2	0.0945379	0.565274	0.64823	2.30534e-06	0.178127	0.250109	0.469816	0.000649168	0.104585	0.522136	0.0865731	0.591605	-0.100527	0.182262	0.000244067	0.999667	0.00540439	0.980196	-0.0634736	0.730808	-0.00638953	0.893466	-0.518842	0.000215816	-0.295047	0.0305262
WBGene00000075	adm-4	0.166451	0.327159	-0.25757	0.106132	0.126768	0.473448	-0.187856	0.245435	0.190652	0.263543	-0.147687	0.36204	0.00119287	0.99991	-0.000107603	0.999667	0.0134724	0.950447	0.0490496	0.806481	0.00149546	0.999928	0.0586066	0.723109	0.00887247	0.962357
WBGene00000079	adr-1	-0.145635	0.395415	0.546083	0.000317534	-0.0629399	0.738619	0.349386	0.0219746	-0.44074	0.0054346	-0.0300096	0.871203	-0.00335937	0.99991	0.000211705	0.999667	-0.224455	0.19502	-0.302752	0.0740072	-0.00767739	0.894528	-0.557134	0.000347002	-0.303414	0.0416278
WBGene00000080	adr-2	0.209032	0.187908	0.260795	0.083272	0.229473	0.148078	0.233927	0.120239	0.0288141	0.877011	0.0681173	0.692866	-0.00085937	0.99991	4.40575e-05	0.999667	-0.149554	0.376656	-0.16729	0.340974	-0.000421346	0.999928	-0.129577	0.359979	-0.0649403	0.567484
WBGene00000081	ads-1	-1.70686	2.04992e-21	-1.79344	1.22672e-23	-1.76819	7.48989e-23	-1.61054	2.84253e-19	-1.34237	6.08027e-14	-1.35431	5.54778e-14	0.000949687	0.99991	-9.77795e-05	0.999667	0.235153	0.204135	0.283966	0.124327	0.00593723	0.974492	0.296128	0.0663427	0.0822065	0.499756
WBGene00000083	adt-2	-1.12159	0.000536495	-1.92162	4.64677e-08	-1.48235	9.68458e-06	-2.47376	1.54759e-12	-1.15435	0.000321698	-1.79503	2.29747e-07	0.0106956	0.99991	-0.000206143	0.999667	-0.0103334	0.965331	0.109363	0.608777	-0.0415096	0.742478	0.0241361	0.924317	0.20641	0.298963
WBGene00000084	aex-1	-0.902733	0.00364111	-1.45063	2.65893e-05	-0.977915	0.00181338	-1.61427	5.32906e-06	-1.48843	1.26432e-05	-0.789263	0.00994072	-0.00189853	0.99991	-4.19032e-05	0.999667	-0.19114	0.32408	-0.169665	0.40883	-0.00471935	0.999928	0.229481	0.297518	0.243829	0.243973
WBGene00000086	aex-3	-0.6128	0.00199771	0.327933	0.0821917	-0.749749	0.000208462	0.0424668	0.845711	-1.07783	4.80898e-07	-0.0675957	0.743712	0.000755872	0.99991	-0.000170361	0.999667	-0.264261	0.180419	-0.186344	0.368163	-0.0263874	0.674351	-0.33636	0.0486811	-0.0401906	0.778592
WBGene00000088	aex-5	-1.04747	2.69017e-05	-2.41351	2.81031e-18	-0.933591	0.000126181	-2.0757	1.58476e-14	-1.13405	6.88471e-06	-1.32771	3.35184e-07	-0.00173007	0.99991	8.56473e-05	0.999667	-0.0402997	0.858872	-0.0920456	0.67876	0.015301	0.950083	0.889626	0.00146599	0.437388	0.0661601
WBGene00000089	aex-6	-0.124726	0.678705	-0.127687	0.672865	-0.169945	0.582546	-0.144319	0.61753	0.119806	0.719414	0.0751922	0.77311	0.00833033	0.99991	-3.13147e-05	0.999667	0.12744	0.513216	0.154469	0.45794	-0.00128578	0.999928	0.128167	0.53947	0.0868616	0.618457
WBGene00000090	age-1	0.00880083	0.957135	-0.147875	0.255698	-0.0538958	0.72169	-0.128943	0.331498	0.0734093	0.611824	-0.142963	0.277007	-3.11336e-05	0.99991	-0.000246687	0.999667	0.0547304	0.732012	0.111175	0.483851	0.000305067	0.999928	-0.00503686	0.97774	-0.00886282	0.9585
WBGene00000092	ags-3	-0.123516	0.468202	0.679655	3.32911e-06	-0.00396059	0.984392	0.327231	0.0273089	-0.133878	0.43324	0.122616	0.445952	0.000484642	0.99991	0.000323905	0.999667	-0.00428302	0.985253	-0.105411	0.569802	-0.0817176	0.293125	-0.496885	0.000794394	-0.0826093	0.455169
WBGene00000093	agt-1	0.245018	0.163276	0.193339	0.26596	0.0515637	0.804606	0.131295	0.463668	0.659365	9.49667e-05	0.193826	0.241556	0.00118461	0.99991	-0.00045388	0.999667	0.302876	0.0915239	0.487363	0.00417512	-0.00139548	0.999928	0.0167513	0.932095	0.0272968	0.858491
WBGene00000094	agt-2	0.287274	0.028261	-0.001154	0.994659	0.440438	0.000552083	0.0517775	0.730707	0.308172	0.0190865	0.201685	0.1176	0.00229575	0.99991	0.000561268	0.999667	0.0111809	0.953222	-0.117012	0.466713	0.00114269	0.999928	0.172318	0.154639	0.0764478	0.45666
WBGene00000095	aha-1	0.161839	0.461915	0.287267	0.160862	0.134991	0.554976	0.277374	0.165638	-0.0675912	0.783466	0.0687934	0.749933	-0.0108879	0.897274	-4.73652e-05	0.999667	-0.162362	0.402879	-0.144923	0.487134	6.91864e-05	0.999928	-0.125213	0.469032	-0.0699453	0.599725
WBGene00000097	aip-1	0.18832	0.193375	0.319442	0.0168928	0.361251	0.00858962	0.234234	0.0845688	0.362284	0.00854199	0.247255	0.0622669	0.000952839	0.99991	0.000576135	0.999667	0.138169	0.383632	-0.00349587	0.986887	-0.00180621	0.999928	-0.0343419	0.835925	0.0103198	0.953462
WBGene00000098	air-1	0.382859	0.00196329	0.0533405	0.708957	0.414883	0.000799961	0.0581043	0.687568	0.189862	0.150013	0.117983	0.383475	0.00173518	0.99991	0.000108214	0.999667	-0.170656	0.254882	-0.198355	0.185723	0.000114784	0.999928	0.0544518	0.703913	0.0273343	0.845011
WBGene00000099	air-2	0.333083	0.000881322	0.0209434	0.86319	0.246396	0.01711	0.0832548	0.458839	0.439756	8.81563e-06	0.0631643	0.604047	0.000335251	0.99991	-0.000539537	0.999667	0.0903738	0.485313	0.17325	0.169645	0.00134816	0.999928	0.0362763	0.787804	-0.00761996	0.962357
WBGene00000100	ajm-1	-0.897021	9.6239e-06	0.429122	0.0283181	-0.741629	0.000207443	0.18539	0.355774	-1.01921	5.88224e-07	-0.171578	0.369336	-0.00243393	0.99991	0.000199262	0.999667	-0.0665117	0.745119	-0.163327	0.424709	-0.0124819	0.88559	-0.622957	0.00194361	-0.257983	0.118552
WBGene00000101	aka-1	0.201259	0.467475	0.0717383	0.808558	0.221929	0.4374	0.0824461	0.768699	-0.218773	0.465888	-0.0410372	0.873341	-0.000896155	0.99991	9.25081e-06	0.999667	-0.238428	0.23746	-0.254482	0.223005	0.000717594	0.999928	-0.0664044	0.759887	-0.0405566	0.836509
WBGene00000102	akt-1	0.274765	0.138529	-0.0475505	0.81816	0.196442	0.312427	0.0581526	0.773839	0.153172	0.446771	-0.0164098	0.936231	-0.00176946	0.99991	-0.000156813	0.999667	-0.0975609	0.607853	-0.0363214	0.867904	0.00337544	0.999928	0.017342	0.932151	-0.025052	0.874873
WBGene00000103	akt-2	0.433659	0.0120397	0.478323	0.00472607	0.461096	0.00832561	0.327209	0.0534502	0.551038	0.00169862	0.485588	0.00330358	-0.0830133	0.277453	4.15548e-05	0.999667	0.072333	0.703255	0.0591986	0.772145	-0.00428457	0.999308	0.0232449	0.904032	0.0618803	0.608477
WBGene00000105	alg-1	-0.0851785	0.665592	0.1707	0.33481	-0.0315295	0.88688	0.119032	0.514007	0.18804	0.313074	0.0168899	0.931634	0.00076071	0.99991	0.000115933	0.999667	0.20962	0.248419	0.170666	0.368321	-0.00114849	0.999928	-0.0993579	0.528316	-0.034631	0.811275
WBGene00000106	alg-2	-0.0871027	0.718365	0.740928	0.000522019	-0.0284584	0.917255	0.514965	0.0134728	0.259935	0.255889	0.0903589	0.67642	-0.00130608	0.99991	8.40764e-05	0.999667	0.234447	0.234862	0.197016	0.338615	-0.00772555	0.978922	-0.536861	0.0104057	-0.226985	0.171174
WBGene00000107	alh-1	-0.310119	0.015354	-0.541885	8.202e-06	-0.472812	0.000158172	-0.551678	5.46146e-06	-0.149206	0.277788	-0.454043	0.000173127	0.000319923	0.99991	-0.000599815	0.999667	0.142126	0.347418	0.28336	0.0529488	-0.000265492	0.999928	0.0458429	0.7607	0.0307564	0.818218
WBGene00000109	alh-3	-0.775736	2.64779e-07	-0.361343	0.0159014	-0.896068	2.75545e-09	-0.507372	0.000588879	-1.02693	1.68237e-11	-0.613606	3.64772e-05	-0.000220387	0.99991	-0.000275695	0.999667	-0.176292	0.309754	-0.0915032	0.629378	-0.00502565	0.963697	-0.185832	0.181229	-0.0373948	0.777728
WBGene00000110	alh-4	-0.306344	0.0107924	-0.0637331	0.633687	-0.331491	0.00593457	-0.191319	0.113097	-0.166085	0.191879	-0.0327284	0.824026	-0.00380991	0.908766	-9.18597e-05	0.999667	0.126076	0.387246	0.147685	0.325718	-0.0044939	0.90835	0.0209921	0.898087	0.0779713	0.42993
WBGene00000111	alh-5	-1.79647	2.14227e-09	-1.30726	4.80414e-06	-1.56134	1.20481e-07	-1.11336	7.29911e-05	-1.8767	6.37303e-10	-1.23545	2.24592e-05	-0.00160128	0.99991	0.000154269	0.999667	-0.0399294	0.857374	-0.135757	0.526324	0.00559227	0.999928	0.0237318	0.921014	-0.0212771	0.918624
WBGene00000112	alh-6	-0.918071	0.000138479	-0.921139	0.000110967	-0.756338	0.00129161	-0.964105	6.62541e-05	-0.349413	0.150926	-0.954087	0.000118936	0.0159945	0.830353	0.000146573	0.999667	0.337059	0.103232	0.253109	0.221661	-0.00104945	0.999928	-0.011973	0.959133	0.00250319	0.988956
WBGene00000113	alh-7	0.0162549	0.957135	0.48489	0.0558798	0.171191	0.534333	0.253375	0.305038	0.837816	0.00178709	0.158198	0.49356	-0.000982727	0.99991	0.000159597	0.999667	0.531365	0.0215564	0.374686	0.0720819	-0.00966861	0.998658	-0.150437	0.44342	-0.0171396	0.93487
WBGene00000114	alh-8	-1.70655	3.7529e-10	-1.26856	2.28065e-06	-1.67606	7.47341e-10	-1.38762	3.87313e-07	-0.68331	0.00774646	-1.6447	2.18637e-09	0.000987304	0.99991	2.54268e-05	0.999667	0.607197	0.00910958	0.556593	0.0122797	-0.0029889	0.999928	-0.172021	0.373597	-0.062097	0.691592
WBGene00000115	alh-9	-0.994236	8.88461e-08	-2.28015	3.80743e-34	-1.15682	4.80973e-10	-1.9739	6.20001e-26	-0.344407	0.0708605	-1.46834	6.02038e-15	0.00312312	0.99991	-0.000253622	0.999667	0.474088	0.00966842	0.621917	0.000584394	0.0204445	0.738068	0.707782	0.000213667	0.315516	0.0648069
WBGene00000116	alh-10	-1.38387	7.89858e-14	-1.92457	1.17982e-24	-1.38029	8.7591e-14	-1.9263	1.31862e-24	-1.52264	4.24909e-16	-0.91894	4.60634e-07	0.00387484	0.99991	1.16742e-08	0.999967	-0.0918984	0.639211	-0.0952184	0.650695	-9.63155e-05	0.999928	0.909694	3.40588e-06	0.902203	9.98883e-06
WBGene00000117	alh-11	-0.336831	0.0140327	-0.351816	0.0082842	-0.293645	0.0358713	-0.42365	0.00129046	-0.111681	0.464898	-0.361844	0.00538008	8.84688e-05	0.99991	0.000152395	0.999667	0.193443	0.22392	0.1569	0.34157	-0.00173132	0.999928	-0.0228431	0.896412	0.0152392	0.924808
WBGene00000118	alh-12	-0.491136	0.00810396	-2.83142	2.55922e-42	-0.753878	5.85502e-05	-2.39776	1.69118e-32	-0.335965	0.0841298	-1.19415	9.97165e-10	0.00136815	0.99991	-0.000429823	0.999667	0.120098	0.52847	0.303946	0.106895	0.0499186	0.566144	1.56468	4.59763e-13	1.08555	4.15699e-07
WBGene00000120	aly-1	0.66324	0.000788513	1.89068	8.8522e-21	0.692556	0.000473551	1.79368	9.95154e-19	0.769853	0.000129642	1.20842	4.29076e-09	-0.00336811	0.99991	3.46306e-05	0.999667	0.0534949	0.797541	0.0396013	0.859583	-0.00233155	0.999928	-0.538542	0.00485841	-0.408218	0.0373619
WBGene00000121	aly-2	0.390952	0.023996	-0.0426896	0.830027	0.504154	0.00359974	0.121464	0.509843	0.344038	0.0543854	0.00409671	0.984405	-0.00085799	0.99991	0.000206792	0.999667	-0.0459505	0.821464	-0.127235	0.514492	0.00712512	0.945595	0.0297756	0.878754	-0.0408788	0.762709
WBGene00000122	aly-3	-0.0698351	0.633331	0.0609731	0.664597	-0.2409	0.0633651	0.097521	0.475531	0.0200308	0.897034	-0.119259	0.377333	0.000335581	0.99991	-0.000681057	0.999667	0.0780056	0.614495	0.229689	0.116871	0.000766061	0.999928	-0.148163	0.218913	-0.131026	0.189704
WBGene00000123	ama-1	-0.251992	0.222202	1.1016	5.78243e-08	-0.121729	0.588763	0.777603	9.92589e-05	-0.102663	0.658447	0.17303	0.367372	-0.00170231	0.99991	0.000212645	0.999667	0.111719	0.56629	0.0164153	0.946359	-0.0178979	0.791498	-0.825856	8.34049e-05	-0.45904	0.0284286
WBGene00000135	amt-3	0.323723	0.294272	0.0956378	0.77775	0.413323	0.194326	0.335628	0.268984	0.341101	0.32176	0.275461	0.307854	-0.00555984	0.99991	5.17207e-05	0.999667	-0.0103367	0.963922	-0.043595	0.840954	0.0174181	0.974492	0.132894	0.547412	-0.000892373	0.995789
WBGene00000136	amt-4	-0.848496	3.45099e-06	-1.60397	3.58861e-17	-1.15921	5.45496e-10	-1.70866	5.81917e-19	-1.20351	1.99324e-10	-1.0353	3.40401e-08	0.0203326	0.609225	-0.000513411	0.999667	-0.219132	0.248612	-0.0273833	0.904981	-0.00264556	0.999928	0.413754	0.0209772	0.547766	0.0104285
WBGene00000137	amx-1	0.43195	0.033367	0.635025	0.00158388	0.366715	0.0786799	0.660704	0.00100222	0.263001	0.229059	0.308928	0.1	-0.00146358	0.99991	-0.000107657	0.999667	-0.126153	0.518205	-0.0791982	0.716731	0.000819255	0.999928	-0.161	0.340872	-0.114978	0.387578
WBGene00000138	amx-2	-1.02479	3.33692e-06	-0.799098	0.000148209	-0.82899	0.000109066	-0.898518	2.85007e-05	-0.374513	0.0853252	-0.310776	0.102797	0.0173184	0.732683	0.000202896	0.999667	0.415479	0.0446779	0.299226	0.134129	-0.00255644	0.999928	0.281974	0.119348	0.332747	0.0810837
WBGene00000139	amx-3	-0.388106	0.176093	-1.84307	4.68858e-06	-0.484783	0.104513	-0.890502	0.00790508	-0.735089	0.0229122	-1.11704	0.0015758	0.00612166	0.99991	-5.93499e-05	0.999667	-0.118551	0.533883	-0.0842234	0.690185	0.084157	0.56939	0.24372	0.300573	-0.032642	0.884894
WBGene00000140	anc-1	-0.680542	0.0205588	-0.332641	0.243727	-0.910849	0.0030059	-0.240711	0.381093	-1.45987	8.37434e-06	-0.586361	0.0378411	-0.00850181	0.99991	-0.000136048	0.999667	-0.284928	0.165194	-0.194784	0.347935	0.00296773	0.999928	-0.141566	0.500991	-0.119363	0.502659
WBGene00000142	aos-1	0.21296	0.237857	0.0259512	0.898842	0.114872	0.554644	0.0695882	0.71712	0.0949388	0.633785	0.0337053	0.86476	-7.38356e-05	0.99991	-0.000214167	0.999667	-0.0954683	0.607344	-0.0175606	0.938761	0.00115619	0.999928	0.00818046	0.969841	-0.0105029	0.955401
WBGene00000143	apc-2	0.0906228	0.657981	0.00191059	0.993585	0.000452757	0.998046	0.0637708	0.750187	-0.116859	0.568137	-0.00542053	0.980301	-0.000311129	0.99991	-0.000177506	0.999667	-0.155738	0.399581	-0.0884333	0.666971	0.0017376	0.999928	-0.00507896	0.981831	-0.022872	0.887017
WBGene00000144	apc-10	0.384924	0.0184259	-0.0920122	0.608271	0.253358	0.139348	0.0823768	0.652445	0.508882	0.00198108	0.106279	0.543084	9.45468e-07	0.99991	-0.000319185	0.999667	0.0813629	0.656275	0.194088	0.289405	0.00811381	0.899958	0.151784	0.302712	0.011623	0.949736
WBGene00000145	apc-11	0.337723	0.0274143	0.206417	0.182864	0.414312	0.00668118	0.223988	0.141779	0.514336	0.000716266	0.137248	0.385973	0.000313034	0.99991	0.000187907	0.999667	0.12805	0.45264	0.0735073	0.695709	0.000504171	0.999928	-0.0346233	0.845108	-0.0265057	0.858021
WBGene00000146	ape-1	0.232774	0.0511299	0.773602	1.43386e-12	0.261066	0.0281049	0.663438	1.54378e-09	0.207451	0.0856743	0.0918883	0.485011	-0.000363002	0.99991	0.000116282	0.999667	-0.0263331	0.875488	-0.0496865	0.757573	-0.00267612	0.97504	-0.659999	5.03854e-09	-0.564507	4.51134e-06
WBGene00000147	aph-1	0.291241	0.0331145	0.770892	1.37529e-09	0.449022	0.000742569	0.500356	9.72622e-05	0.55274	3.08542e-05	0.313044	0.0149533	0.000903568	0.99991	0.000535428	0.999667	0.208548	0.179669	0.0812439	0.634791	-0.032838	0.448373	-0.377118	0.00289242	-0.0722599	0.490787
WBGene00000148	aph-2	-0.0852157	0.713882	0.187425	0.371423	-0.072198	0.76751	0.0604141	0.787656	-0.387079	0.0695949	-0.0265079	0.904728	-0.000290591	0.99991	2.3434e-05	0.999667	-0.197251	0.312491	-0.216373	0.288561	-0.00432348	0.999928	-0.140344	0.413472	-0.0284476	0.862995
WBGene00000149	apl-1	-0.844912	5.96339e-07	0.188011	0.281927	-0.585694	0.000530465	0.00623392	0.975406	-0.467574	0.00666307	0.0729403	0.697979	1.93419e-05	0.99991	0.000529308	0.999667	0.276761	0.12486	0.0955769	0.630793	-0.00827015	0.910987	-0.066097	0.693299	0.025237	0.872599
WBGene00000150	apm-1	-0.61358	0.000360543	0.810317	6.56864e-07	-0.483156	0.00546099	0.324303	0.048491	-1.02733	1.15474e-08	0.0643925	0.733809	0.000170976	0.99991	0.000253077	0.999667	-0.268646	0.147353	-0.381804	0.0377395	-0.279971	0.085315	-0.71048	2.1565e-05	-0.118837	0.313618
WBGene00000151	apn-1	0.0758643	0.81427	-0.0255964	0.939434	0.0274741	0.93914	-0.043534	0.888651	-0.198375	0.554202	-0.0186734	0.946406	-0.00127176	0.99991	-4.1879e-05	0.999667	-0.130205	0.496089	-0.108601	0.604186	-0.00104875	0.999928	-1.12989e-06	0.999992	0.005773	0.984265
WBGene00000155	app-1	0.180516	0.422477	-0.208316	0.337432	0.0925786	0.708434	-0.118813	0.597329	0.585185	0.00732473	-0.0827258	0.70491	0.000780159	0.99991	-0.000128604	0.999667	0.249774	0.206248	0.330878	0.0936966	0.00264415	0.999928	0.0607199	0.75348	0.00669748	0.978729
WBGene00000156	2001-04-01	0.499087	0.0309704	0.569376	0.0141381	0.50166	0.032804	0.553059	0.0156691	0.21217	0.405333	0.266248	0.203158	-0.000411626	0.99991	-8.64796e-06	0.999667	-0.186817	0.34617	-0.189468	0.368367	-6.22102e-06	0.999952	-0.127663	0.492754	-0.0703236	0.634024
WBGene00000157	aps-2	0.27812	0.110097	-0.32388	0.0581591	0.0632778	0.759215	-0.0575593	0.766048	0.685022	5.1912e-05	-0.00203813	0.992179	0.00100624	0.99991	-0.000508344	0.999667	0.294997	0.10031	0.497564	0.00351714	0.0233493	0.665532	0.246173	0.105741	0.0185811	0.911299
WBGene00000158	apg-1	-0.0822303	0.671744	0.197729	0.251816	0.0337238	0.87633	0.0961617	0.602795	0.0685598	0.731521	0.058398	0.758628	0.00100058	0.99991	0.000256178	0.999667	0.116907	0.520857	0.0264271	0.902836	-0.00273318	0.999928	-0.0846625	0.598558	-0.0103651	0.955481
WBGene00000159	aps-1	-0.450239	0.00949777	-0.409188	0.0169408	-0.537009	0.00211971	-0.423511	0.0123152	-0.50599	0.00438635	-0.330043	0.0444567	-0.000446095	0.99991	-0.000148519	0.999667	-0.0267436	0.903096	0.0307208	0.889268	-0.000563078	0.999928	0.0237882	0.903728	0.019297	0.907435
WBGene00000160	apb-1	-0.0970609	0.592912	-0.0420904	0.818788	0.0189747	0.92827	-0.0352396	0.849936	0.113745	0.528145	-0.066613	0.713314	2.66347e-05	0.99991	0.000286905	0.999667	0.167568	0.335659	0.0752564	0.698757	0.000125541	0.999928	-0.0218197	0.907334	-0.0129816	0.941692
WBGene00000161	apa-2	-0.203805	0.149909	0.377673	0.00363211	-0.215808	0.127914	0.207089	0.124521	-0.0773179	0.620326	-0.0583527	0.71435	-4.15125e-05	0.99991	-2.98389e-05	0.999667	0.109814	0.493049	0.120001	0.473483	-0.00692259	0.846674	-0.413634	0.0013849	-0.172164	0.114203
WBGene00000162	apd-3	0.282898	0.025794	0.408868	0.000676219	0.289839	0.0231136	0.472142	7.57336e-05	0.185915	0.161656	0.217663	0.0789964	-0.000754088	0.99991	1.37978e-05	0.999667	-0.0879736	0.563707	-0.0928547	0.566942	0.00140896	0.999928	-0.128952	0.292658	-0.136082	0.171561
WBGene00000163	apb-3	0.501671	0.0276641	0.714363	0.001976	0.545168	0.0183327	0.671025	0.00344707	0.347994	0.149417	0.442731	0.0388709	0.000537349	0.99991	3.48182e-05	0.999667	-0.106562	0.596699	-0.131328	0.54407	-0.000808951	0.999928	-0.100826	0.592084	-0.0440599	0.78119
WBGene00000164	apm-3	-0.322958	0.0635026	0.135305	0.447737	-0.261118	0.145935	0.0413352	0.833564	-0.376352	0.0349634	-0.00603524	0.976799	0.000119155	0.99991	0.000137814	0.999667	-0.0283984	0.897192	-0.0819656	0.686543	-0.00255819	0.999928	-0.094662	0.544841	-0.0161833	0.924429
WBGene00000165	aps-3	0.0380187	0.90232	-0.130361	0.639964	0.10773	0.71856	-0.0722778	0.793438	0.789261	0.00495456	-0.0196089	0.939273	-0.000270317	0.99991	6.32741e-05	0.999667	0.433903	0.0555759	0.374251	0.074032	0.00209644	0.999928	0.0546492	0.803006	0.0137563	0.952667
WBGene00000168	apx-1	0.464209	0.0171402	0.435932	0.0239585	0.61645	0.00165161	0.331279	0.082198	0.710344	0.000347095	0.328846	0.0700097	0.000429142	0.99991	0.00021474	0.999667	0.143779	0.455434	0.0511897	0.817443	-0.00252015	0.999928	-0.0327062	0.873019	0.00808393	0.970454
WBGene00000170	aqp-2	-2.23307	4.57469e-11	1.85482	4.83918e-08	-1.94138	1.0018e-08	1.3886	3.30994e-05	-0.638034	0.0342005	1.03638	0.00143411	0.000460695	0.99991	0.000185403	0.999667	1.28123	0.000389195	0.695984	0.00814461	-0.0224471	0.905028	-0.378217	0.113601	-0.0593576	0.743547
WBGene00000172	aqp-4	-1.18319	4.8444e-05	-1.79889	8.30982e-09	-1.64052	1.09325e-07	-2.43225	2.72648e-13	-1.43927	1.76652e-06	-2.12219	3.77423e-11	-0.001753	0.99991	-0.000349337	0.999667	-0.100866	0.612834	0.0658629	0.768381	-0.0655099	0.608063	-0.140787	0.502982	0.053655	0.783811
WBGene00000175	aqp-7	-2.87669	6.19474e-23	-3.20318	6.9129e-28	-2.90115	2.82948e-23	-3.40444	1.82307e-31	-2.30533	1.3093e-15	-2.96977	2.07e-24	0.0101837	0.99991	-1.35586e-05	0.999667	0.241429	0.233479	0.260186	0.214255	-0.00793245	0.999928	0.0766559	0.712171	0.11767	0.475738
WBGene00000176	aqp-8	-2.32177	1.53968e-12	-0.914941	0.00230893	-2.4805	5.94497e-14	-0.800373	0.00648075	-2.59157	3.89939e-15	-0.680807	0.0166249	0.0441851	0.622904	-8.67802e-05	0.999667	-0.101035	0.609929	-0.0503717	0.823532	0.00285336	0.999928	0.0618278	0.781535	0.0141427	0.95325
WBGene00000177	aqp-9	-0.511791	0.107966	-0.594065	0.0815856	-0.210063	0.523996	-1.54867	0.000491451	-0.637364	0.0708605	-0.322381	0.248654	0.0128246	0.99991	0.000246725	0.999667	-0.0254123	0.902799	-0.145756	0.444408	-0.0692933	0.634718	0.064178	0.794077	0.394306	0.12726
WBGene00000178	aqp-10	-1.08178	1.32653e-06	-0.187707	0.387763	-0.84516	9.9699e-05	-0.562821	0.00701777	-0.668336	0.00228085	-0.614422	0.00344733	0.00190874	0.99991	0.000248921	0.999667	0.234776	0.23576	0.114204	0.597644	-0.0515409	0.563811	-0.326136	0.0807681	-0.0166475	0.930059
WBGene00000179	aqp-11	-0.927076	0.000209627	-1.4905	1.20216e-08	-1.04492	3.2065e-05	-1.54694	4.68229e-09	-0.648384	0.00862824	-1.00573	0.000105301	0.00471849	0.99991	-9.99645e-05	0.999667	0.146455	0.465979	0.213861	0.311518	-0.00140998	0.999928	0.228215	0.236634	0.19074	0.261628
WBGene00000180	arc-1	-0.667537	0.000964489	-0.576172	0.00362083	-0.66989	0.000986652	-0.48596	0.0124675	-0.479241	0.0208386	-0.436122	0.0202027	0.0001555	0.99991	2.31792e-06	0.999667	0.129166	0.510556	0.132853	0.528569	0.0019917	0.999928	0.0477535	0.804265	0.00425497	0.984859
WBGene00000181	ard-1	-0.502024	0.0308485	-0.695586	0.00318886	-0.523403	0.0266924	-0.491837	0.0309635	-0.0705197	0.799205	-0.47516	0.0310875	0.00249456	0.99991	-1.06029e-05	0.999667	0.282319	0.164389	0.298409	0.146748	0.0063712	0.999928	0.0731499	0.710496	-0.00499575	0.98363
WBGene00000182	arf-1	-0.315594	0.13628	0.057486	0.806971	-0.117396	0.619731	-0.174043	0.412797	-0.306648	0.16651	-0.118608	0.568808	0.00412773	0.99991	0.000304959	0.999667	0.0192247	0.937962	-0.125149	0.558549	-0.0154713	0.857193	-0.125247	0.476828	0.0108317	0.956694
WBGene00000183	arf-5	-0.103357	0.691825	-0.0529959	0.842086	0.0668548	0.813973	-0.231171	0.324165	0.0953328	0.732906	-0.122335	0.589668	0.00665505	0.99991	0.000203672	0.999667	0.123834	0.537098	0.0154058	0.951776	-0.00938097	0.985212	-0.0548904	0.792653	0.0240266	0.89924
WBGene00000184	arf-6	-0.0247251	0.911768	-0.157952	0.392817	0.0699889	0.740181	-0.128058	0.493843	0.480147	0.00740376	-0.0471355	0.81113	-0.00114034	0.99991	0.000187492	0.999667	0.386786	0.0370963	0.311371	0.0863736	0.000604171	0.999928	0.0646455	0.706815	0.0247248	0.875029
WBGene00000186	ark-1	0.298419	0.0400671	0.0151748	0.930997	0.530085	0.000166574	0.0858263	0.591466	0.267228	0.0721499	0.100842	0.520928	0.00051506	0.99991	0.000718528	0.999667	-0.0326939	0.862704	-0.221932	0.175746	0.00173014	0.999928	0.0673251	0.657162	0.00836162	0.9646
WBGene00000187	arl-1	0.143255	0.403093	0.165683	0.306984	0.0786487	0.671272	0.00724751	0.970264	0.105769	0.557372	0.0783211	0.655599	0.00065753	0.99991	-0.0001701	0.999667	-0.0338386	0.865335	0.0204735	0.923332	-0.00625449	0.932875	-0.0509333	0.759324	0.0282594	0.849668
WBGene00000189	arl-5	0.433113	0.0150398	0.383039	0.02966	0.285866	0.125436	0.35644	0.0405082	0.49893	0.00610931	0.292944	0.081518	0.000230756	0.99991	-0.000301266	0.999667	0.0334714	0.876659	0.15188	0.434043	-0.000347502	0.999928	-0.0301582	0.878081	-0.0106162	0.955401
WBGene00000192	arl-8	0.199386	0.397145	-0.0489847	0.847159	0.432255	0.0593624	-0.0889209	0.711192	0.283154	0.241087	0.0316137	0.89372	0.00496621	0.99991	0.000285971	0.999667	0.0404586	0.857871	-0.10361	0.636854	-0.0014997	0.999928	0.049718	0.807026	0.0394382	0.810404
WBGene00000195	arr-1	0.033612	0.896155	0.911909	1.44726e-05	0.0635037	0.801151	0.632063	0.00217445	0.490569	0.0225725	0.303642	0.113756	0.000745438	0.99991	4.0415e-05	0.999667	0.30685	0.120117	0.292647	0.140758	-0.0119149	0.910817	-0.40611	0.0331207	-0.0974797	0.469185
WBGene00000196	aars-1	-0.193723	0.513877	-0.769462	0.0151274	-0.269248	0.373806	-0.473475	0.102277	-0.554892	0.0781455	-0.307981	0.229881	-0.0030193	0.99991	-5.00888e-05	0.999667	-0.14366	0.457161	-0.1168	0.580023	0.0108124	0.999928	0.156845	0.468789	0.0237222	0.918515
WBGene00000197	aars-2	-0.19393	0.184291	-0.0429518	0.787809	-0.165039	0.269023	-0.0921485	0.545751	0.225672	0.118554	-0.360693	0.00617547	-0.000393708	0.99991	0.000101303	0.999667	0.359054	0.0190309	0.335451	0.0290476	-0.0011138	0.999928	-0.288486	0.0259177	-0.175456	0.118211
WBGene00000198	art-1	-0.534514	0.000975841	-0.674995	2.36995e-05	-0.450231	0.00633453	-0.89392	3.11328e-08	-0.518454	0.00169552	-0.725473	8.16084e-06	0.00938796	0.790299	0.000193653	0.999667	0.023547	0.913048	-0.0445387	0.828394	-0.00942094	0.869942	-0.0328639	0.86228	0.0494682	0.691998
WBGene00000199	arx-1	-0.26268	0.149523	0.0600857	0.764137	-0.19833	0.295343	-0.0521261	0.79376	-0.140739	0.476734	-0.112493	0.541825	0.00150465	0.99991	0.00013572	0.999667	0.0983088	0.601541	0.0473718	0.823503	-0.00360343	0.999928	-0.127968	0.416759	-0.0240165	0.88028
WBGene00000200	arx-2	0.0649544	0.661712	0.18606	0.146954	0.116273	0.408433	0.0924719	0.505158	0.0729088	0.617731	0.132654	0.320919	-0.000195149	0.99991	0.000194089	0.999667	0.00521748	0.979032	-0.0388362	0.822484	-0.00225458	0.999928	-0.0300774	0.853731	0.0191815	0.897189
WBGene00000201	arx-3	0.0219854	0.93943	0.115934	0.642256	0.173897	0.493581	0.0377052	0.88385	0.439938	0.0719093	-0.00779361	0.975314	0.000872829	0.99991	0.000178178	0.999667	0.253214	0.209854	0.157417	0.459555	-0.00270447	0.999928	-0.0704648	0.724064	-0.0135796	0.948821
WBGene00000202	exos-4.2	0.337128	0.175332	0.321549	0.196694	0.397516	0.116921	0.296143	0.219158	0.866763	0.000969937	0.217808	0.326213	0.000390344	0.99991	4.59668e-05	0.999667	0.26054	0.200145	0.23885	0.256934	-0.000250415	0.999928	-0.0241456	0.917794	-0.01023	0.965039
WBGene00000203	arx-5	0.0642667	0.70713	-0.230321	0.115158	0.141524	0.375271	-0.153931	0.309073	0.178803	0.251873	-0.021879	0.900974	0.000502219	0.99991	0.000222726	0.999667	0.0905211	0.591907	0.0287278	0.883592	0.00166514	0.999928	0.151347	0.262324	0.0524866	0.653295
WBGene00000204	arx-6	-0.0889044	0.690343	-0.0867194	0.689101	0.176246	0.41203	-0.165468	0.412797	0.152114	0.489822	-0.0742351	0.722228	0.00264144	0.99991	0.000487024	0.999667	0.171096	0.371612	-0.0212901	0.928496	-0.00263577	0.999928	-0.00122904	0.99563	0.0248506	0.880946
WBGene00000205	arx-7	0.0700097	0.712896	-0.138668	0.417748	0.204584	0.236881	-0.102437	0.561716	0.402786	0.0143544	-0.043731	0.813957	-0.000305952	0.99991	0.000314338	0.999667	0.255325	0.142863	0.151666	0.412905	0.000748884	0.999928	0.05786	0.729458	0.0185337	0.910292
WBGene00000206	asb-1	-0.000553141	0.99744	-0.212654	0.0991555	-0.0687391	0.648122	-0.175277	0.181097	0.145048	0.296631	-0.164253	0.21162	0.00112199	0.99991	-0.000254351	0.999667	0.122999	0.422691	0.185582	0.229686	0.000652457	0.999928	0.024174	0.886154	0.000301054	0.997386
WBGene00000207	asb-2	-1.34671	2.95618e-08	-1.66538	9.17771e-12	-1.28938	8.41192e-08	-1.60475	6.29881e-11	-0.637229	0.0063953	-1.53391	4.16658e-10	-0.000403225	0.99991	4.55748e-05	0.999667	0.397966	0.05925	0.372451	0.0662616	0.00149399	0.999928	0.0477567	0.818401	0.0110393	0.957596
WBGene00000208	trip-4	0.317931	0.0266795	0.936331	4.82276e-12	0.45192	0.00134451	0.851941	4.06934e-10	0.648522	3.40303e-06	0.522538	0.00011527	-0.000963515	0.99991	0.000393232	0.999667	0.257822	0.109596	0.153707	0.362586	-0.0017544	0.999928	-0.311715	0.0178968	-0.170656	0.128534
WBGene00000209	asg-1	-0.121381	0.638425	-0.485012	0.0411558	-0.35509	0.145697	-0.353783	0.12492	0.316412	0.212353	-0.247064	0.248667	0.00146882	0.99991	-0.000269977	0.999667	0.276201	0.174279	0.468529	0.0268524	0.00370026	0.999928	0.0907633	0.643751	0.0169926	0.931769
WBGene00000210	asg-2	-1.49096	2.60743e-12	-1.98114	1.55504e-20	-1.8268	1.09302e-17	-1.86353	2.76682e-18	-0.882853	2.23207e-05	-1.77749	7.27849e-17	0.00208038	0.99991	-0.000467427	0.999667	0.36282	0.0696722	0.646697	0.00120646	0.00304237	0.999928	0.0890504	0.622567	0.0156658	0.932188
WBGene00000211	asm-1	-0.890138	0.000211947	0.191994	0.399596	-0.930898	0.000107818	-0.107409	0.650679	-1.02954	3.15176e-05	-0.246232	0.228654	-0.0025	0.99991	-3.85012e-05	0.999667	-0.0619263	0.770052	-0.0425213	0.855838	-0.0300026	0.710776	-0.416399	0.0412924	-0.0551484	0.709163
WBGene00000212	asm-2	-0.179081	0.479298	-2.04689	9.41154e-12	-0.348997	0.162874	-1.33643	1.9757e-06	1.21354	1.43581e-06	1.21552	2.9108e-06	0.00381126	0.99991	-0.000174761	0.999667	1.47251	1.82535e-07	1.68742	1.97175e-09	0.113938	0.412319	3.27315	1.16067e-29	2.61326	1.10394e-20
WBGene00000214	asp-1	-1.94988	3.53207e-09	-2.34628	2.86265e-12	-1.88512	1.19102e-08	-2.0652	8.43687e-10	-1.23968	7.93434e-05	-1.43439	1.81077e-05	-0.00530377	0.99991	4.23177e-05	0.999667	0.261596	0.197598	0.238346	0.253399	0.00988065	0.999928	0.523661	0.0466924	0.185718	0.32645
WBGene00000215	asp-2	-2.19536	1.593e-17	-5.25757	5.08236e-90	-2.69259	1.90772e-25	-4.01728	1.74172e-54	-1.59843	3.99584e-10	-2.73528	2.73552e-26	0.000831735	0.99991	-0.000669051	0.999667	0.297632	0.142684	0.695532	0.00233776	1.0386	0.00059952	2.3676	2.55915e-19	1.08743	4.711e-05
WBGene00000216	asp-3	-0.67145	0.00484052	-2.97766	3.33934e-31	-0.752935	0.00175083	-2.30655	2.87855e-19	0.0889405	0.746504	-0.506644	0.0240861	-0.000599652	0.99991	-6.94997e-05	0.999667	0.559258	0.0116494	0.625199	0.00474428	0.204916	0.222792	2.24452	3.15935e-18	1.48358	6.59066e-09
WBGene00000217	asp-4	0.336758	0.14031	-1.5172	6.4774e-10	0.147146	0.557315	-0.870372	0.000214112	0.694618	0.00313952	-0.106182	0.634485	-0.000584031	0.99991	-0.000250454	0.999667	0.190775	0.335496	0.343047	0.0892983	0.145939	0.302107	1.31885	1.99236e-07	0.643819	0.0125707
WBGene00000218	asp-5	-0.247893	0.309016	-1.56552	2.3043e-09	-0.537367	0.0262897	-0.994949	8.51255e-05	-0.0357258	0.90175	-0.384273	0.0782966	-0.000200609	0.99991	-0.000329999	0.999667	0.138249	0.490975	0.32672	0.110235	0.0660925	0.539259	0.934506	0.000392502	0.242774	0.188072
WBGene00000219	asp-6	-0.184403	0.492377	-0.127321	0.642256	-0.160401	0.569525	-0.339	0.176199	-0.0878693	0.772971	-0.0935773	0.702215	-0.0031495	0.99991	3.0735e-05	0.999667	0.0626434	0.765736	0.0464763	0.841415	-0.0125663	0.974492	0.00287905	0.991679	0.071058	0.663777
WBGene00000220	atf-2	-0.143026	0.659463	3.55429	6.90741e-20	0.234335	0.470839	2.98949	1.2732e-14	0.828592	0.0165087	2.45344	2.70124e-10	0.0139749	0.99991	0.000505449	0.999667	0.65218	0.0236082	0.240071	0.235184	-0.0393565	0.740088	-0.753182	0.0110029	-0.138555	0.436797
WBGene00000221	atf-4	-1.49638	2.25372e-19	-2.16341	1.57646e-38	-1.35107	3.40061e-16	-2.26249	9.56931e-42	-1.30134	4.26715e-15	-1.70602	7.54004e-25	0.00623888	0.928908	0.000271066	0.999667	0.127445	0.48484	0.032031	0.881638	-0.0025038	0.999928	0.327836	0.037249	0.444606	0.0152892
WBGene00000222	atf-6	0.288437	0.117534	1.39523	6.12312e-15	0.457289	0.011709	1.09745	8.85767e-10	0.187083	0.345502	0.624246	0.000384288	0.000339139	0.99991	0.00031023	0.999667	-0.0834443	0.664453	-0.209291	0.277128	-0.0192021	0.714755	-0.636248	0.000310021	-0.260136	0.0854794
WBGene00000223	atf-7	0.289357	0.108478	0.0548499	0.78459	0.446327	0.0120604	0.086881	0.655864	0.309022	0.0928352	0.1101	0.551248	0.000579235	0.99991	0.000290939	0.999667	0.00388776	0.987438	-0.109438	0.585673	0.000893302	0.999928	0.0452741	0.803243	0.0114068	0.952667
WBGene00000224	atgp-1	-0.773221	1.39842e-05	-0.0805625	0.678944	-1.06179	4.24714e-09	-0.229301	0.192929	-0.319408	0.0841298	-0.131013	0.466724	-0.003882	0.99991	-0.000501022	0.999667	0.333595	0.0747668	0.567811	0.00153143	-0.0059547	0.974492	-0.0441003	0.808852	0.0267951	0.863552
WBGene00000225	atgp-2	-0.836885	0.00111947	-0.597567	0.0156671	-0.911722	0.000416071	-0.482974	0.044034	-0.152287	0.584802	-0.556151	0.0196549	0.00608476	0.99991	-5.86559e-05	0.999667	0.416973	0.0576341	0.472138	0.0283114	0.00289809	0.999928	-0.0050642	0.984222	-0.0232724	0.904409
WBGene00000226	atl-1	-0.161663	0.611055	-0.164841	0.61349	-0.22901	0.482553	-0.150083	0.631802	-0.546686	0.10971	-0.193673	0.471811	-0.00109227	0.99991	-4.18241e-05	0.999667	-0.13693	0.458377	-0.115877	0.565133	1.67446e-05	0.999952	-0.0430424	0.867791	-0.0238975	0.92434
WBGene00000227	atm-1	0.353786	0.0201531	0.603985	3.5766e-05	0.286019	0.0682077	0.620205	2.1589e-05	0.198645	0.223297	0.349009	0.0153121	-0.000950173	0.99991	-0.000193222	0.999667	-0.131192	0.443862	-0.0747557	0.692739	0.000424971	0.999928	-0.15146	0.275959	-0.108025	0.325167
WBGene00000228	atn-1	-1.5046	1.1333e-23	-2.01542	2.54498e-41	-1.51068	6.45842e-24	-1.79622	3.3992e-33	-1.58316	5.83054e-26	-1.89831	5.8219e-37	-0.000937088	0.99991	-1.52163e-05	0.999667	-0.0611008	0.738601	-0.0579528	0.767329	0.0103193	0.815394	0.0625861	0.697228	-0.0351722	0.798637
WBGene00000229	atp-2	-0.449868	0.028818	-0.967922	3.8551e-06	-0.390319	0.0639024	-0.858804	4.07208e-05	-0.124822	0.597902	-0.845856	7.76629e-05	0.000919449	0.99991	9.38386e-05	0.999667	0.231548	0.236139	0.190845	0.350457	0.00262607	0.999928	0.054039	0.780453	0.0028654	0.987744
WBGene00000230	atp-3	-0.239478	0.209083	-0.0567522	0.784903	-0.237335	0.221352	-0.142721	0.456347	0.0162295	0.942934	-0.245613	0.156467	0.000927277	0.99991	1.48119e-05	0.999667	0.194589	0.300955	0.19445	0.320413	-0.00270384	0.999928	-0.148496	0.354089	-0.0418688	0.762376
WBGene00000231	atx-2	-0.103342	0.640814	0.0974208	0.650189	0.204157	0.335259	0.0769307	0.722299	0.00316993	0.99007	-0.124041	0.532146	-0.000495964	0.99991	0.000616189	0.999667	0.0777104	0.700134	-0.148205	0.469739	-0.000458117	0.999928	-0.163925	0.328218	-0.0863922	0.506751
WBGene00000232	avr-14	-0.267477	0.388887	-0.134577	0.683883	-0.399899	0.211923	-0.450813	0.152206	-0.600065	0.0872275	-0.0362141	0.89818	0.00855042	0.99991	-8.12201e-05	0.999667	-0.104649	0.561527	-0.0616259	0.763361	-0.0245448	0.932336	0.0412514	0.872193	0.158804	0.427228
WBGene00000233	avr-15	-1.14344	1.05674e-05	-1.79259	3.76765e-11	-1.21137	3.2208e-06	-1.48755	2.57535e-08	-1.4212	1.31825e-07	-0.443817	0.0441095	0.00166967	0.99991	-5.68737e-05	0.999667	-0.125482	0.5306	-0.0967971	0.66357	0.0123147	0.974488	1.10927	7.46739e-05	0.751408	0.00770041
WBGene00000235	baf-1	-0.000436627	0.997965	0.432016	0.00448501	0.201881	0.225802	0.244954	0.114348	0.117746	0.504065	0.187347	0.225879	0.00209392	0.99991	0.000534889	0.999667	0.0924469	0.601848	-0.0707427	0.714651	-0.00735831	0.900171	-0.152556	0.282876	-0.0138296	0.935904
WBGene00000236	bag-1	0.139162	0.504878	-0.211398	0.279115	-0.00185864	0.993347	-0.0594985	0.778602	0.0849095	0.705284	-0.0355896	0.866345	-0.00028577	0.99991	-0.000249986	0.999667	-0.0439472	0.836992	0.0631823	0.770578	0.00555645	0.997347	0.10582	0.527481	0.0059001	0.980627
WBGene00000237	bam-2	0.457878	0.011994	1.01718	1.44095e-08	0.47232	0.0106108	0.831576	3.69723e-06	0.670101	0.000289672	1.11338	1.64674e-09	0.00466652	0.99991	1.22002e-05	0.999667	0.133678	0.472697	0.133016	0.500563	-0.00576078	0.974492	0.0457039	0.799087	0.0938843	0.42993
WBGene00000238	bar-1	0.117287	0.633165	0.565092	0.0104091	0.191485	0.42808	0.359183	0.0953264	-0.521322	0.02981	0.608163	0.00533837	0.260772	0.141879	8.80549e-05	0.999667	-0.439897	0.0403355	-0.509981	0.0149205	-0.00707662	0.998658	0.0374771	0.860336	0.0821222	0.55691
WBGene00000239	bas-1	-1.12048	1.87162e-07	-3.50464	4.19249e-45	-1.3952	1.56674e-10	-2.73614	3.32733e-32	-0.850333	5.92041e-05	-1.60613	2.86673e-13	-0.000276963	0.99991	-0.000326737	0.999667	0.15133	0.441257	0.320945	0.104524	0.334302	0.125924	1.79577	4.43902e-12	0.987133	8.83818e-05
WBGene00000240	pah-1	-0.960078	5.11112e-08	0.427421	0.0124551	-1.16849	3.75849e-11	-0.0248434	0.903444	-1.20128	1.30236e-11	-0.776186	1.02554e-05	0.154557	0.163315	-0.000361337	0.999667	-0.155876	0.397365	-0.021041	0.926287	-0.266366	0.101853	-1.27622	1.16411e-12	-0.748115	0.000124357
WBGene00000245	bca-1	-1.67021	3.44274e-20	-2.32003	6.3866e-36	-1.93733	6.45631e-26	-2.45586	2.18632e-39	-1.7271	4.76888e-21	-2.21255	2.82175e-33	0.00182633	0.99991	-0.000431264	0.999667	-0.0416025	0.84677	0.129289	0.528001	-0.00403524	0.999928	0.0451515	0.813288	0.0687533	0.596684
WBGene00000246	bcc-1	-0.022837	0.943466	0.334156	0.209594	-0.405875	0.153511	0.0674009	0.811017	-0.715502	0.0214548	0.727396	0.00770904	0.46486	0.0877275	-0.000506139	0.999667	-0.355709	0.100799	-0.1222	0.563975	-0.0168853	0.932336	0.230271	0.247593	0.5356	0.0425918
WBGene00000247	bec-1	0.54169	0.000164308	1.02826	2.32338e-13	0.492732	0.000698887	0.910396	1.11127e-10	0.671532	3.43856e-06	0.581042	3.7322e-05	-0.00998624	0.722365	-0.000150717	0.999667	0.0906921	0.590163	0.136512	0.430689	-0.00284019	0.999928	-0.343886	0.0113398	-0.165919	0.141908
WBGene00000248	ben-1	-0.2936	0.171793	0.900533	2.19372e-05	-0.393891	0.0678677	0.561123	0.00650063	-0.102625	0.676085	0.11426	0.585777	0.001497	0.99991	-0.000120858	0.999667	0.13702	0.487754	0.205957	0.317755	-0.0197006	0.791498	-0.687906	0.00142371	-0.247126	0.142236
WBGene00000249	bir-1	0.370646	0.00258126	0.0757926	0.581457	0.523208	1.50167e-05	0.102554	0.448642	0.567858	2.82557e-06	0.163379	0.200425	0.00118844	0.99991	0.000601826	0.999667	0.15872	0.285518	0.0331855	0.847538	0.000559111	0.999928	0.074313	0.580002	0.0288177	0.832878
WBGene00000250	bir-2	0.721364	0.00016407	0.231731	0.233192	0.7284	0.00013915	0.335132	0.0722528	1.25538	1.13452e-10	0.354233	0.0474244	-9.16222e-05	0.99991	6.51528e-06	0.999667	0.334586	0.0820858	0.339091	0.0720066	0.00350346	0.999928	0.097742	0.564388	0.0138662	0.941343
WBGene00000253	bli-3	-0.741503	0.000532151	-1.31221	4.74529e-09	-0.761755	0.000380527	-1.156	2.19009e-07	-0.724457	0.000889102	-0.327109	0.0899107	1.20926e-05	0.99991	-2.04857e-05	0.999667	0.0207302	0.932663	0.0322728	0.891491	0.00428637	0.999928	0.804999	0.000392502	0.642097	0.0085306
WBGene00000254	bli-4	0.35556	3.01199e-05	0.323689	0.000103819	0.306928	0.00038402	0.277906	0.000997939	0.274846	0.00158378	0.167767	0.060813	-0.000172608	0.99991	-0.000409168	0.999667	-0.0777746	0.49898	-0.0314892	0.807509	-0.000839306	0.999928	-0.125185	0.166301	-0.0578428	0.509477
WBGene00000257	bmk-1	-0.0346181	0.886553	0.350425	0.0721523	-0.0253526	0.921305	0.314208	0.10124	-0.108419	0.633771	0.0489503	0.816858	-0.0013131	0.99991	1.64328e-05	0.999667	-0.0489878	0.819105	-0.0586538	0.790054	-0.000600283	0.999928	-0.196916	0.237145	-0.107491	0.411379
WBGene00000259	bpl-1	-0.214467	0.350762	-0.573247	0.00942802	-0.333962	0.142507	-0.538591	0.0132859	-0.488317	0.0336918	-0.385825	0.0587853	0.000316675	0.99991	-0.000138926	0.999667	-0.156196	0.43218	-0.0875343	0.692739	0.00051128	0.999928	0.0632127	0.747824	0.0268707	0.8766
WBGene00000262	bra-1	-0.36601	0.0658613	1.27508	1.87653e-11	-0.494896	0.0142761	0.834223	9.60384e-06	-0.245981	0.249373	0.105202	0.596466	-0.00263892	0.99991	-0.000174148	0.999667	0.0929385	0.64158	0.179548	0.378162	-0.0836056	0.351674	-1.11809	4.78108e-09	-0.682978	0.00111863
WBGene00000263	F23H11.5	-0.381815	0.0912865	-0.431458	0.054807	-0.209206	0.387335	-0.499379	0.0242172	-0.00579771	0.983628	-0.306866	0.135116	0.00246533	0.99991	0.000225215	0.999667	0.253682	0.206248	0.137593	0.521079	-0.00246763	0.999928	0.0333168	0.879653	0.0386067	0.816712
WBGene00000264	brc-1	0.227152	0.0548949	0.176801	0.130336	0.234357	0.0485873	0.190746	0.100294	0.218394	0.0676967	0.141262	0.244177	6.099e-05	0.99991	2.24318e-05	0.999667	-0.0118248	0.946935	-0.0162906	0.924434	0.000314151	0.999928	-0.0189848	0.90459	-0.0175005	0.903571
WBGene00000265	brd-1	0.117913	0.363809	0.0564081	0.671449	0.0373823	0.798725	0.0751556	0.571033	0.101648	0.439366	-0.0206094	0.890802	-8.05684e-05	0.99991	-0.000367613	0.999667	-0.0164593	0.926295	0.0562882	0.725136	0.000377067	0.999928	-0.0593098	0.6629	-0.0434543	0.695382
WBGene00000266	bre-1	-0.606798	0.00319696	-0.378409	0.0603234	-0.454129	0.0289349	-0.309179	0.118332	-0.654654	0.00214926	-0.380212	0.0452075	0.00449441	0.99991	0.000210696	0.999667	-0.0149847	0.950723	-0.11819	0.581344	0.00152248	0.999928	-0.0265758	0.899838	-0.0288376	0.861225
WBGene00000267	bre-2	-0.572894	0.0541348	-0.806341	0.0116995	-0.416352	0.160156	-0.936332	0.00523854	-0.779553	0.0168934	-0.349417	0.173466	-0.00318545	0.99991	0.000114904	0.999667	-0.0575291	0.772084	-0.13228	0.51854	-0.00432394	0.999928	0.150877	0.485624	0.13998	0.460067
WBGene00000268	bre-3	0.217332	0.0954895	0.00231585	0.988048	0.369924	0.00313093	-0.0981497	0.475531	0.0722281	0.62027	0.0767924	0.59668	-0.000643632	0.99991	0.000595015	0.999667	-0.127989	0.395651	-0.262386	0.0698273	-0.00276307	0.98652	0.059575	0.674197	0.0922116	0.351871
WBGene00000269	bre-4	0.745779	0.000657061	0.284535	0.191171	0.744455	0.000663239	0.39756	0.0582372	1.32878	3.84534e-09	0.474838	0.0203089	0.00123899	0.99991	-3.81791e-06	0.999667	0.327677	0.103299	0.33814	0.0867746	0.00423763	0.999928	0.133262	0.453602	0.0278608	0.871319
WBGene00000270	bre-5	-0.0989143	0.666642	-0.613139	0.00278654	-0.246096	0.256032	-0.506213	0.0117874	-0.318228	0.144309	-0.2687	0.15603	0.00248452	0.99991	-0.000213224	0.999667	-0.140184	0.474867	-0.0428982	0.85183	0.00250977	0.999928	0.174744	0.311371	0.0609116	0.657266
WBGene00000271	brf-1	0.0219749	0.933722	-0.015573	0.951218	0.000163113	0.999371	0.0303974	0.89898	-0.310426	0.16627	-0.0984271	0.645505	-0.00121893	0.99991	-3.11065e-05	0.999667	-0.220699	0.2625	-0.211875	0.304498	0.00147287	0.999928	-0.060487	0.753727	-0.0472693	0.746502
WBGene00000273	brp-1	0.633132	0.00431401	0.551798	0.0120897	0.927884	4.40893e-05	0.706569	0.00146735	0.978599	2.03173e-05	1.59729	1.5576e-11	0.00605367	0.99991	0.000329775	0.999667	0.175465	0.37314	0.0197093	0.936747	0.00515945	0.999928	0.901104	0.000162337	0.709144	0.00541895
WBGene00000274	btf-1	-0.019106	0.902333	0.0808994	0.534999	-0.100199	0.456991	0.0445274	0.749913	-0.0146772	0.9211	-0.115196	0.374984	-0.00647304	0.728348	-0.000349702	0.999667	0.00422031	0.983178	0.0761395	0.631112	-0.000684106	0.999928	-0.164714	0.147792	-0.0860367	0.374733
WBGene00000275	bub-1	0.0979331	0.444134	0.226959	0.0446101	-0.0338153	0.812799	0.215585	0.0572907	0.260047	0.0245458	-0.0705209	0.598701	-0.000488466	0.99991	-0.000637499	0.999667	0.139552	0.319787	0.262492	0.0499451	-0.000138871	0.999928	-0.266438	0.0136692	-0.223201	0.0323881
WBGene00000276	byn-1	0.00887632	0.967216	1.08599	1.31627e-10	0.0489618	0.816975	0.789577	2.65484e-06	0.370908	0.0350225	0.420257	0.00951307	0.000367189	0.99991	8.26189e-05	0.999667	0.27387	0.129356	0.247794	0.176154	-0.0197086	0.701206	-0.531421	0.0016987	-0.155425	0.218107
WBGene00000277	cab-1	-0.744332	0.000898295	0.616884	0.00495281	-0.48001	0.0315186	0.249036	0.249596	-0.402072	0.080576	0.0427941	0.852139	0.000310947	0.99991	0.000324236	0.999667	0.213768	0.283534	0.059474	0.793681	-0.0313101	0.701206	-0.46462	0.025185	-0.0681685	0.629971
WBGene00000279	cah-1	-0.581438	0.0432244	-0.661133	0.0253174	-0.640441	0.0291455	-0.647728	0.0259179	-0.354947	0.243799	-0.394934	0.121874	-0.0331111	0.725513	-3.04978e-05	0.999667	0.114418	0.556147	0.14081	0.502317	-0.000160489	0.999928	0.0718128	0.747655	0.0400344	0.846815
WBGene00000281	cah-3	-1.02716	1.70647e-05	-2.27841	3.59674e-20	-0.866779	0.000198582	-1.93196	5.99461e-15	-1.10275	3.91371e-06	-0.92362	0.000132742	0.00463379	0.99991	0.000142251	0.999667	-0.0362121	0.875056	-0.116479	0.594053	0.0189628	0.854223	1.20662	2.48584e-06	0.813153	0.00212738
WBGene00000282	cah-4	-0.653958	0.00338059	-1.47328	5.19851e-10	-0.458924	0.0410689	-1.30012	4.20048e-08	-0.481702	0.0359807	-0.605631	0.00562179	0.00165507	0.99991	0.00023513	0.999667	0.113971	0.567524	-0.00306998	0.991651	0.00496473	0.999928	0.618303	0.00609706	0.381941	0.0679944
WBGene00000283	cah-5	-1.27401	2.16926e-10	-3.45023	6.67457e-54	-1.18722	2.30292e-09	-2.83399	1.31658e-40	-0.972314	8.93631e-07	-1.73254	1.27571e-17	0.00142066	0.99991	0.000101115	0.999667	0.175766	0.359811	0.133711	0.517374	0.180491	0.240659	1.63452	3.11411e-12	0.982002	2.26587e-05
WBGene00000284	cah-6	-0.682398	0.0341277	-0.226738	0.458796	-1.21834	0.00112369	-0.497246	0.101633	-0.770696	0.0243977	-0.0576618	0.830408	0.000204254	0.99991	-0.000328342	0.999667	-0.014498	0.948325	0.131246	0.50192	-0.0174387	0.974492	0.0732674	0.748477	0.170625	0.385043
WBGene00000285	cal-1	-0.592285	0.0220522	-0.144027	0.582286	-0.773838	0.00406286	-0.441177	0.0722579	-1.20449	4.88286e-05	-0.24988	0.264718	-0.001257	0.99991	-0.000131398	0.999667	-0.248551	0.219455	-0.170978	0.417298	-0.0234099	0.838382	-0.0869982	0.667951	0.0371588	0.842959
WBGene00000286	cal-2	-1.11263	0.000100828	-0.0928563	0.732739	-1.16218	4.84999e-05	-0.639089	0.0130574	-1.54612	3.35695e-07	-0.216152	0.334608	-0.515088	0.0750961	-3.68955e-05	0.999667	-0.169988	0.387984	-0.152981	0.470276	-0.147926	0.33302	-0.09619	0.63132	0.131523	0.423827
WBGene00000288	cal-4	-1.0501	0.000930975	-0.418206	0.127038	-0.594717	0.0370583	-0.608313	0.029412	-1.17854	0.000710786	-0.64004	0.0221301	-0.00995328	0.99991	0.000338966	0.999667	-0.0500121	0.803106	-0.206066	0.307618	-0.00857439	0.999928	-0.117428	0.572989	-0.0126992	0.958217
WBGene00000289	cam-1	0.597684	0.00100077	1.31564	9.30394e-13	0.514162	0.00517826	1.11008	1.78579e-09	0.827537	7.24491e-06	0.589843	0.000979144	0.000523919	0.99991	-0.000151878	0.999667	0.139712	0.457705	0.209177	0.282082	-0.00693002	0.963697	-0.571058	0.00169384	-0.301174	0.0678686
WBGene00000292	cap-1	0.127898	0.239684	0.198097	0.0473321	0.11961	0.27371	0.0354603	0.766835	0.140746	0.187101	0.0510684	0.679278	0.000629443	0.99991	-5.78694e-05	0.999667	0.00958327	0.951492	0.0183595	0.903361	-0.0106025	0.613561	-0.117298	0.258275	0.00786526	0.960457
WBGene00000293	cap-2	0.179891	0.203694	0.664618	1.51078e-07	0.234384	0.0908389	0.553067	1.30755e-05	0.298755	0.0276908	0.281263	0.0284221	0.000821336	0.99991	0.000178841	0.999667	0.0940587	0.554241	0.0515524	0.770637	-0.00255713	0.999928	-0.297272	0.0171952	-0.135125	0.193034
WBGene00000294	cas-1	-0.323508	0.086684	0.0144894	0.949267	-0.254669	0.194055	-0.0850308	0.67698	0.0565884	0.800132	-0.165301	0.365266	-0.000237862	0.99991	0.000131305	0.999667	0.289313	0.12486	0.237071	0.219942	-0.00322191	0.999928	-0.136596	0.401521	-0.0321396	0.838087
WBGene00000298	cat-4	-0.806843	0.000130519	-1.95211	4.40046e-18	-1.04201	1.19758e-06	-1.77089	2.96279e-15	-0.34039	0.115536	-0.503825	0.0106008	-0.00186436	0.99991	-0.000276234	0.999667	0.306356	0.120841	0.475701	0.0169499	0.00562006	0.999928	1.28734	3.36872e-08	1.05221	6.31608e-06
WBGene00000301	cav-1	-0.155962	0.585106	3.36416	3.41522e-25	0.185059	0.528919	2.89036	3.78331e-19	0.669898	0.0218184	1.99344	7.69071e-10	-0.00192341	0.99991	0.000442711	0.999667	0.550021	0.0256389	0.236981	0.258533	-0.026252	0.84998	-1.13966	0.000445014	-0.507282	0.0586227
WBGene00000302	cav-2	0.750252	0.0133918	-1.03219	0.00499017	0.899884	0.00383369	-0.342789	0.243398	0.825047	0.00882379	0.0801505	0.762658	0.049989	0.609225	9.274e-05	0.999667	0.0158816	0.947497	-0.0415166	0.85725	0.0562195	0.695557	1.16646	0.00212837	0.244716	0.248539
WBGene00000366	cbp-1	-0.0946665	0.676474	0.68158	0.00065692	-0.016594	0.949148	0.604622	0.00233239	-0.31953	0.132156	0.156395	0.423254	-0.00187512	0.99991	0.000123039	0.999667	-0.146398	0.45119	-0.212892	0.293767	-0.00161527	0.999928	-0.375876	0.0416668	-0.240932	0.137952
WBGene00000367	cca-1	-0.995689	0.000684143	-0.515501	0.054807	-0.777448	0.00550222	-0.675439	0.0134728	-1.47578	1.75016e-06	-0.722039	0.00943474	-0.00461182	0.99991	0.000136668	0.999667	-0.179732	0.361877	-0.281799	0.175055	-0.00616866	0.999928	-0.0992783	0.632778	-0.0129473	0.955481
WBGene00000368	ccb-1	-0.425221	0.0391448	-0.0619554	0.783899	-0.356571	0.0916795	-0.239891	0.233124	-0.305766	0.163076	-0.275754	0.143171	0.00824383	0.969608	0.000105273	0.999667	0.090365	0.653832	0.0415078	0.856071	-0.00876452	0.959252	-0.169048	0.318355	-0.0191624	0.915227
WBGene00000369	ccf-1	0.192085	0.500129	0.566523	0.0470995	0.353424	0.214846	0.379394	0.159633	0.539867	0.0688228	0.2059	0.397337	0.00293817	0.99991	0.00012804	0.999667	0.151166	0.442473	0.076361	0.730243	-0.00626069	0.999928	-0.141289	0.496446	-0.0327467	0.873257
WBGene00000370	ccg-1	-0.0695252	0.735268	1.16936	1.76204e-11	-0.136883	0.48545	0.690873	5.57982e-05	-0.192859	0.313819	1.1799	3.10022e-11	-0.0430965	0.399022	-0.00012935	0.999667	-0.0877714	0.644506	-0.039594	0.85399	-0.155888	0.197197	0.00257153	0.991185	0.299337	0.0611055
WBGene00000371	cox-5B	-0.54475	0.00020051	-0.778269	6.17387e-08	-0.498953	0.000736598	-0.665611	3.75639e-06	-0.310647	0.0425929	-0.74226	3.87289e-07	-0.000168599	0.99991	0.000132069	0.999667	0.193646	0.25059	0.157507	0.369448	0.00257979	0.999928	0.0186368	0.919838	-0.024162	0.872783
WBGene00000373	cyp-14A5	-0.878698	4.18284e-05	0.424869	0.0305751	-0.898722	2.74021e-05	0.226118	0.25572	-0.533405	0.0123465	0.737918	0.000224743	0.00453903	0.99991	-2.54308e-05	0.999667	0.210294	0.288201	0.23138	0.260433	-0.00765626	0.970254	0.196763	0.231977	0.369406	0.0500768
WBGene00000374		-0.822267	0.000940425	-0.288146	0.221436	-1.23178	3.10901e-06	-0.616436	0.00922402	-0.86553	0.000677901	-0.178683	0.406868	0.00490848	0.99991	-0.000381085	0.999667	-0.0118844	0.961865	0.17379	0.415091	-0.024741	0.791498	0.0343378	0.87796	0.170728	0.296972
WBGene00000375	cyp-44A1	0.265936	0.0427276	-0.303657	0.0172949	0.145942	0.297752	-0.189095	0.150647	0.331182	0.0109076	-0.0150466	0.924592	0.00140923	0.99991	-0.000467352	0.999667	0.0487944	0.765871	0.157422	0.316851	0.0029831	0.985212	0.237553	0.0486549	0.0842794	0.405159
WBGene00000376	ccr-4	0.336027	0.0452021	0.744365	4.17084e-06	0.357145	0.0349833	0.529076	0.00102412	0.334786	0.0508955	0.240395	0.131597	0.00169788	0.99991	3.14662e-05	0.999667	-0.0113879	0.958956	-0.0231985	0.914275	-0.00848115	0.896476	-0.385651	0.0144518	-0.113644	0.333239
WBGene00000377	cct-1	-0.321432	0.131103	-0.0926647	0.686849	-0.372929	0.0837722	-0.168764	0.431162	-0.00273053	0.991978	-0.244733	0.207669	0.00132319	0.99991	-5.5526e-05	0.999667	0.22531	0.25282	0.263634	0.191122	-0.00273476	0.999928	-0.117286	0.506434	-0.0313426	0.852256
WBGene00000378	cct-2	-0.507657	0.000133167	-0.415823	0.00154456	-0.451862	0.000770603	-0.503268	0.000109456	-0.324573	0.0184127	-0.598046	4.54945e-06	2.88006e-05	0.99991	0.000192706	0.999667	0.157961	0.320437	0.111101	0.510711	-0.00216614	0.999928	-0.136365	0.295507	-0.0368281	0.770116
WBGene00000379	cct-4	-0.450115	1.39577e-05	-0.175481	0.103945	-0.53309	2.22408e-07	-0.249345	0.0174206	-0.418885	6.46432e-05	-0.421517	3.03178e-05	0.000421179	0.99991	-0.000420417	0.999667	0.0332028	0.82571	0.10496	0.453679	-0.00173014	0.999928	-0.219014	0.0314337	-0.101364	0.261628
WBGene00000380	cct-5	-0.344869	0.041809	-0.0730008	0.697269	-0.322148	0.0619588	-0.168634	0.33017	-0.189668	0.297918	-0.300135	0.058824	0.000614214	0.99991	6.15123e-05	0.999667	0.126656	0.485915	0.107681	0.58245	-0.00290401	0.999928	-0.185232	0.213874	-0.0553728	0.655046
WBGene00000381	cct-6	-0.168391	0.440216	-0.115805	0.596229	-0.105489	0.652097	-0.173481	0.403653	0.275502	0.205286	-0.212267	0.268089	0.000401338	0.99991	0.000100321	0.999667	0.318144	0.10735	0.27272	0.169475	-0.00198538	0.999928	-0.0787858	0.666838	-0.019135	0.915532
WBGene00000382	cdc-6	0.280375	0.128186	0.162655	0.385135	0.296787	0.111617	0.166132	0.369288	0.160547	0.421231	0.0732557	0.710616	9.49018e-05	0.99991	1.78805e-05	0.999667	-0.0965804	0.611472	-0.107375	0.597273	0.000252291	0.999928	-0.0472612	0.796709	-0.0272419	0.862609
WBGene00000383	cdc-14	0.0754076	0.551206	0.580918	1.74399e-08	0.169154	0.144798	0.366608	0.000472705	0.122117	0.306	0.107512	0.373218	-0.000643422	0.99991	0.000478055	0.999667	0.0397553	0.7897	-0.0435764	0.776633	-0.0215387	0.472498	-0.442698	3.06091e-05	-0.173645	0.0671194
WBGene00000386	cdc-25.1	0.340627	0.117187	0.0521325	0.830027	0.385763	0.0805457	0.054406	0.819691	0.563331	0.011212	0.100805	0.642485	0.00235136	0.99991	4.39099e-05	0.999667	0.120457	0.543227	0.102182	0.638701	0.000168041	0.999928	0.0403381	0.847089	0.0183992	0.921489
WBGene00000387	cdc-25.2	0.0527029	0.831948	0.437962	0.0349327	0.205811	0.360363	0.348139	0.0877104	0.462435	0.0330018	0.154288	0.444406	-0.00160086	0.99991	0.000216327	0.999667	0.26934	0.172252	0.165719	0.424849	-0.0020969	0.999928	-0.149385	0.392421	-0.0528623	0.710025
WBGene00000388	cdc-25.3	0.349928	0.0642502	-0.220778	0.250308	0.122889	0.562209	0.0116494	0.958828	0.253128	0.206923	-0.00798972	0.970659	0.000694017	0.99991	-0.000439223	0.999667	-0.07988	0.684096	0.0922564	0.660191	0.0148388	0.814539	0.138325	0.398039	-0.00645037	0.978729
WBGene00000390	cdc-42	0.160638	0.397707	0.645922	0.000171096	0.431915	0.0149587	0.380952	0.0258965	0.000450848	0.998839	0.302619	0.0670143	0.00101053	0.99991	0.000586816	0.999667	-0.124304	0.503756	-0.340666	0.0597735	-0.0146882	0.781651	-0.20072	0.191981	-0.0149913	0.931763
WBGene00000391	cdd-1	-0.570155	0.0381094	-2.08556	1.54798e-09	-0.814376	0.00490042	-1.62736	1.14792e-06	-0.738398	0.0119024	-1.549	3.26767e-06	0.000590231	0.99991	-0.000164854	0.999667	-0.0534625	0.800928	0.042819	0.852863	0.0225694	0.917311	0.191875	0.375959	0.0080028	0.978992
WBGene00000392	cdd-2	0.0435752	0.856341	-0.439011	0.0265345	0.146105	0.508633	-0.372488	0.0554932	0.0798028	0.734761	-0.299934	0.105492	0.00749899	0.989306	0.000158364	0.999667	0.0226034	0.922983	-0.0504146	0.820977	0.0013668	0.999928	0.0494977	0.796957	0.0105283	0.957353
WBGene00000393	cdf-1	0.16273	0.270399	0.0310478	0.847406	0.118371	0.441674	0.0634631	0.686044	-0.0217038	0.898942	0.187445	0.171407	0.000364311	0.99991	-0.000155675	0.999667	-0.156906	0.325143	-0.119908	0.479349	0.000698575	0.999928	0.129051	0.323173	0.0586079	0.594705
WBGene00000395	cdh-3	-0.144366	0.631378	0.169204	0.571842	-0.128436	0.688126	0.220581	0.432705	-0.671846	0.0342005	0.205936	0.410688	-0.00710476	0.99991	1.91886e-05	0.999667	-0.224277	0.256547	-0.24717	0.227868	0.00304278	0.999928	0.0473568	0.842566	0.00730697	0.981066
WBGene00000396	cdh-4	0.130169	0.707238	2.0901	0.000127157	0.109111	0.770408	1.84211	0.000533793	-0.112791	0.780156	0.505181	0.139608	-0.00456145	0.99991	-2.14001e-05	0.999667	-0.0889357	0.582545	-0.0815884	0.645543	-0.00563663	0.999928	-0.570284	0.0848983	-0.26177	0.243529
WBGene00000397	cdh-5	0.661537	0.0161089	0.857996	0.002472	0.589244	0.0327959	0.662512	0.0156019	0.406444	0.164805	0.804656	0.00485299	0.00821441	0.99991	-6.54136e-05	0.999667	-0.14288	0.475113	-0.109033	0.619673	-0.00539445	0.999928	-0.00948151	0.969935	0.0304802	0.870355
WBGene00000402	cdh-10	0.15945	0.603309	1.69308	2.07562e-06	0.0811432	0.813898	1.31818	0.000174039	0.392712	0.224452	0.847453	0.00915494	-0.00295923	0.99991	-7.05738e-05	0.999667	0.0946613	0.628818	0.145293	0.48322	-0.0143159	0.971126	-0.387721	0.0968695	-0.0863971	0.609264
WBGene00000403	casy-1	-0.670073	0.000751413	0.345466	0.0773265	-0.402821	0.0459626	0.0222787	0.923688	-0.62717	0.00197376	0.00434502	0.984704	-0.0385852	0.476914	0.000428286	0.999667	0.0393089	0.858755	-0.141041	0.495339	-0.0381436	0.597488	-0.245926	0.146124	-0.00526854	0.982563
WBGene00000405	cdk-1	0.591306	1.3257e-08	0.410981	7.52317e-05	0.493674	2.87136e-06	0.396407	0.000135084	0.659847	2.83936e-10	0.335531	0.00128308	0.00225652	0.99991	-0.000513593	0.999667	0.0531151	0.711795	0.142513	0.304163	-0.000175235	0.999928	-0.0441385	0.745791	-0.0203442	0.880946
WBGene00000406	cdk-4	-0.00348314	0.988755	1.10821	2.76689e-08	-0.0884596	0.71404	0.810836	4.34689e-05	-0.022748	0.928567	0.204919	0.280569	-0.00304129	0.99991	-0.000127492	0.999667	-0.0127722	0.95746	0.04783	0.831658	-0.0157417	0.791498	-0.794116	5.72476e-05	-0.465413	0.0223428
WBGene00000407	cdk-5	0.175412	0.28927	-0.157153	0.329157	0.191956	0.246052	-0.162229	0.31179	0.293327	0.0668115	0.0815851	0.637014	0.000491661	0.99991	3.34417e-05	0.999667	0.0865352	0.62581	0.0782299	0.679544	-0.000218388	0.999928	0.187915	0.177692	0.133307	0.241189
WBGene00000408	cdk-7	0.500465	3.00198e-05	0.341182	0.00440542	0.454529	0.000178534	0.379316	0.00138878	0.555507	4.14797e-06	0.31357	0.00801881	0.0018058	0.99991	-0.000198771	0.999667	0.0383187	0.817919	0.0818365	0.609524	0.000829883	0.999928	-0.00546043	0.975972	-0.0196403	0.89204
WBGene00000409	cdk-8	0.598135	0.0174309	0.135186	0.606469	0.68558	0.00736529	0.296396	0.220671	0.354139	0.182007	0.214736	0.334608	-0.00147909	0.99991	6.53314e-05	0.999667	-0.145165	0.470109	-0.19362	0.361396	0.00815285	0.999928	0.0692537	0.738428	-0.0111091	0.961061
WBGene00000410	cdk-9	0.263982	0.175378	0.851441	5.12336e-06	0.387358	0.0442044	0.70049	0.000164825	0.577841	0.00258676	0.42755	0.0162997	0.000307806	0.99991	0.000197791	0.999667	0.206061	0.27567	0.125637	0.538051	-0.0039615	0.999928	-0.245926	0.131603	-0.0763013	0.545876
WBGene00000411	cdl-1	0.229372	0.211126	0.80896	2.72284e-06	0.308314	0.0894076	0.631846	0.000232816	0.563264	0.00148677	0.264525	0.111889	2.79097e-05	0.99991	0.000142378	0.999667	0.233481	0.203323	0.182232	0.340279	-0.00528987	0.978922	-0.408934	0.0145194	-0.163524	0.209829
WBGene00000413	cdt-1	0.309443	0.135472	1.32804	3.08297e-10	0.458782	0.0266775	1.05225	5.28947e-07	0.0545769	0.825381	0.48915	0.0119632	-0.000447202	0.99991	0.00020136	0.999667	-0.184211	0.340764	-0.292975	0.137375	-0.0114834	0.913279	-0.640883	0.00194723	-0.284042	0.104024
WBGene00000414	cec-1	0.3433	0.0531595	0.988413	1.13371e-08	0.711685	4.45447e-05	0.911515	1.60926e-07	0.688761	9.60286e-05	0.640443	0.000207237	0.00711978	0.934727	0.000981112	0.999667	0.235661	0.197598	-0.0250305	0.908722	-0.00165854	0.999928	-0.205181	0.17805	-0.0862993	0.470449
WBGene00000415	ced-1	0.206263	0.174456	0.694459	4.86331e-07	0.230203	0.128425	0.699448	4.30056e-07	0.340226	0.020605	0.533164	0.000110142	-0.03358	0.376629	5.98085e-05	0.999667	0.101743	0.542296	0.0871382	0.628987	0.000157525	0.999928	-0.090353	0.525391	-0.0542081	0.637734
WBGene00000416	ced-2	0.204599	0.381645	0.11936	0.617541	0.351623	0.126487	0.14718	0.52098	0.628146	0.00660797	0.0122895	0.959295	-0.00164598	0.99991	0.000170817	0.999667	0.246729	0.217056	0.15926	0.451005	0.00116975	0.999928	-0.0587251	0.769348	-0.0415556	0.795849
WBGene00000417	ced-3	0.498951	0.000254558	0.10986	0.461206	0.686183	3.78705e-07	0.129681	0.379405	0.615319	6.88471e-06	0.212542	0.121952	0.000281259	0.99991	0.000567986	0.999667	0.0828933	0.617395	-0.063254	0.725525	0.000470941	0.999928	0.0859996	0.542265	0.0374996	0.766539
WBGene00000418	ced-4	-0.0763568	0.640666	0.168645	0.242883	-0.189844	0.208274	0.0644964	0.686943	-0.354955	0.013862	0.0284152	0.867885	-0.000161139	0.99991	-0.00034736	0.999667	-0.225403	0.165508	-0.133925	0.435406	-0.00274301	0.999928	-0.0981764	0.480628	-0.0126012	0.941364
WBGene00000419	ced-5	-0.0295666	0.90827	-0.281144	0.182864	-0.0720221	0.774049	-0.213057	0.309439	-0.458486	0.0348357	-0.184	0.35184	0.000794495	0.99991	-5.77985e-05	0.999667	-0.284591	0.148606	-0.261362	0.194536	0.00166361	0.999928	0.0327093	0.87796	0.000841562	0.995025
WBGene00000420	ced-6	0.417341	0.00710665	0.230475	0.143786	0.413764	0.00843047	0.321803	0.0346501	0.578084	0.000200194	0.246708	0.101167	1.96736e-05	0.99991	-2.35256e-05	0.999667	0.111005	0.525278	0.121863	0.508165	0.0025799	0.999928	0.0275716	0.882314	-0.0181345	0.911299
WBGene00000421	ced-7	0.315546	0.231207	0.42863	0.105533	0.408269	0.12878	0.386595	0.130651	-0.082462	0.791577	0.282428	0.224819	-0.00112516	0.99991	6.86051e-05	0.999667	-0.235291	0.244835	-0.294637	0.15678	-0.000678335	0.999928	-0.0348123	0.883314	-0.0131557	0.955298
WBGene00000422	ced-8	0.388267	0.115628	0.472024	0.0552987	0.498503	0.0471341	0.381967	0.110258	0.20608	0.459798	0.454401	0.0487569	0.0133049	0.962767	9.87698e-05	0.999667	-0.11978	0.550669	-0.18389	0.385812	-0.00216941	0.999928	0.0206723	0.929196	0.027438	0.880591
WBGene00000423	ced-9	0.579223	0.000213881	0.420771	0.00678398	0.535909	0.000678927	0.495349	0.0012771	1.04878	2.39055e-11	0.336655	0.0255228	2.08815e-05	0.99991	-0.000110464	0.999667	0.338782	0.052133	0.385294	0.0218226	0.00192648	0.999928	-0.0314245	0.866122	-0.044885	0.723986
WBGene00000424	ced-10	-0.505486	0.00410495	0.660452	0.000104742	-0.448977	0.0120604	0.322587	0.0587391	-0.702164	9.77002e-05	-0.00565319	0.979021	-0.0014896	0.99991	0.000115581	0.999667	-0.121442	0.517577	-0.172891	0.374195	-0.0389932	0.537044	-0.645077	0.000229863	-0.198591	0.145291
WBGene00000425	ced-11	-0.752495	0.0141966	1.89822	1.40538e-08	-0.707529	0.0200513	1.49895	6.78399e-06	-0.296152	0.344405	1.17697	0.000351868	0.000577177	0.99991	2.67823e-05	0.999667	0.206947	0.294922	0.195366	0.340974	-0.0177889	0.939299	-0.332952	0.139586	-0.0564777	0.748301
WBGene00000426	ced-12	0.277452	0.244557	0.403475	0.0840294	0.183338	0.470839	0.316706	0.164081	0.0616597	0.827226	0.155701	0.47633	-0.00169353	0.99991	-0.000117203	0.999667	-0.142843	0.475676	-0.0814407	0.717179	-0.00218402	0.999928	-0.112562	0.549178	-0.0374878	0.830068
WBGene00000431	ceh-6	0.0400028	0.909544	-0.184863	0.579283	-0.301538	0.362989	-0.114986	0.720595	-0.158883	0.66987	0.0666007	0.812037	-0.00221069	0.99991	-0.000379501	0.999667	-0.0821533	0.65365	0.0655298	0.743764	0.00308384	0.999928	0.154463	0.496044	0.0680841	0.737016
WBGene00000437	ceh-13	-1.86955	2.3887e-11	-0.0484842	0.852732	-1.08847	2.2966e-05	-0.0150215	0.95577	-1.40239	1.97076e-07	-0.162759	0.451467	-0.00177696	0.99991	0.00279754	0.999667	0.189916	0.33971	-0.141325	0.511825	0.00109388	0.999928	-0.0868374	0.652802	-0.0578985	0.700073
WBGene00000438	ceh-14	-1.10784	0.00691845	-0.298921	0.374889	-0.59434	0.088323	-0.506806	0.136261	-0.347115	0.339722	-0.265499	0.350739	0.00397994	0.99991	0.000291978	0.999667	0.226168	0.217105	0.0941453	0.615529	-0.011936	0.999928	-0.0207947	0.940991	0.0395104	0.872783
WBGene00000441	ceh-18	-0.442181	0.0598237	-0.366311	0.115962	-0.563557	0.019606	-0.480229	0.0367443	-0.8117	0.00149361	-0.259989	0.216545	0.116602	0.280883	-0.000108267	0.999667	-0.174882	0.379763	-0.117985	0.591588	-0.00447553	0.999928	0.0254645	0.90968	0.0482184	0.760597
WBGene00000442	ceh-19	0.351599	0.270439	-0.193842	0.573343	0.370389	0.259647	-0.105077	0.75285	0.0499718	0.899477	0.0984509	0.731131	0.0118209	0.99991	2.2158e-06	0.999667	-0.13784	0.446473	-0.145738	0.450967	0.00420845	0.999928	0.19139	0.417878	0.0800638	0.698523
WBGene00000443	ceh-20	0.0117871	0.959795	1.37564	1.31949e-13	0.129999	0.535834	1.11767	1.89836e-09	-0.218085	0.287101	0.776197	3.10627e-05	-0.000689652	0.99991	0.000211676	0.999667	-0.164176	0.383482	-0.262305	0.171569	-0.0117706	0.85152	-0.447231	0.00994749	-0.126031	0.315271
WBGene00000444	ceh-21	0.708375	0.00627853	0.581013	0.0230131	0.827726	0.00165343	0.554307	0.0271965	1.37694	6.42436e-07	0.229972	0.305849	0.00171669	0.99991	8.91166e-05	0.999667	0.302116	0.140362	0.248986	0.235019	-0.000227759	0.999928	-0.14804	0.449238	-0.0819178	0.602759
WBGene00000448	pros-1	-0.815213	0.00890209	2.24717	8.04696e-14	-0.819092	0.00879095	1.63504	8.24783e-08	-0.441969	0.148588	1.72492	1.26269e-08	0.00226015	0.99991	-3.42472e-06	0.999667	0.154856	0.418778	0.16328	0.425005	-0.11337	0.376403	-0.253431	0.194678	0.0242824	0.8991
WBGene00000453	ceh-32	0.0448443	0.88558	3.06466	6.18757e-23	0.569726	0.0378804	2.79157	2.08099e-19	0.996289	0.000645884	2.29255	1.45552e-13	-0.00383651	0.99991	0.00124228	0.999667	0.62106	0.0139479	0.179772	0.396137	-0.0091049	0.999928	-0.43158	0.0677401	-0.139663	0.414334
WBGene00000455	ceh-34	-1.67632	2.59525e-05	-1.00133	0.00409685	-1.60338	4.76295e-05	-0.919813	0.0071937	-1.54134	6.98781e-05	-0.929335	0.00743457	-0.00349932	0.99991	2.76908e-05	0.999667	0.019879	0.92497	0.00455968	0.984194	0.00195513	0.999928	0.00876202	0.975311	-0.00546292	0.985649
WBGene00000458	ceh-37	-0.227106	0.271517	0.964623	3.0657e-07	0.122156	0.578636	0.560746	0.00262365	-0.361744	0.087161	0.715478	0.000171738	0.0124885	0.811918	0.000873324	0.999667	-0.0802379	0.690596	-0.35669	0.0642764	-0.0588469	0.438675	-0.130111	0.412633	0.0452247	0.737016
WBGene00000459	ceh-38	0.37306	0.0205461	0.337101	0.0335483	0.491336	0.00217126	0.271803	0.0865987	0.169035	0.336079	0.160192	0.323099	0.000377824	0.99991	0.000256643	0.999667	-0.166954	0.339803	-0.261344	0.134964	-0.00129608	0.999928	-0.101617	0.503787	-0.032888	0.819865
WBGene00000460	ceh-39	0.622967	0.00337955	0.787737	0.000221019	0.779691	0.000285477	0.639607	0.00240422	1.0065	4.38041e-06	0.352972	0.0709554	0.00104884	0.99991	0.000180083	0.999667	0.208356	0.29111	0.123217	0.565133	-0.00383649	0.999928	-0.224888	0.202721	-0.0718029	0.599984
WBGene00000461	ceh-40	0.495506	0.046763	0.545116	0.0297151	0.539359	0.0335496	0.678661	0.00732078	0.35767	0.179625	0.213392	0.338591	0.00117087	0.99991	2.88654e-05	0.999667	-0.091593	0.654749	-0.113811	0.603779	0.00466668	0.999928	-0.143375	0.458887	-0.163682	0.32762
WBGene00000462	ceh-41	0.997432	7.17469e-08	0.508807	0.00506439	1.10749	1.8526e-09	0.64035	0.000390453	1.25125	1.39649e-11	0.523425	0.00325461	2.6691e-05	0.99991	0.000194418	0.999667	0.166337	0.362569	0.0950343	0.63736	0.0039829	0.999928	0.0266859	0.89263	-0.0249344	0.874842
WBGene00000463	ceh-43	-0.510781	0.0727593	3.86096	2.83421e-31	-0.109124	0.729763	3.55379	5.21764e-27	0.760964	0.0115539	2.54257	1.66147e-14	-0.00888414	0.99991	0.000529035	0.999667	1.45589	8.6903e-05	0.536926	0.0216193	-0.0103675	0.999928	-1.07414	0.000804683	-0.669319	0.0249282
WBGene00000464	ceh-44	0.25346	0.307358	0.460141	0.0583706	0.219643	0.396509	0.381795	0.105612	-0.0158467	0.957716	0.177873	0.422293	-0.00182459	0.99991	-4.54921e-05	0.999667	-0.170459	0.392566	-0.14982	0.486177	-0.00183668	0.999928	-0.124009	0.516152	-0.0478052	0.770116
WBGene00000465	cpg-1	0.521156	0.0155146	-0.331414	0.123967	0.693749	0.00147283	-0.0389823	0.871961	0.968037	1.51031e-05	-0.0467685	0.834724	-8.49291e-05	0.99991	0.000193417	0.999667	0.24332	0.219455	0.148337	0.482775	0.023299	0.766876	0.172322	0.332745	-0.0044865	0.984493
WBGene00000466	cel-1	0.257307	0.198998	0.918817	2.10981e-06	0.149407	0.487363	0.701352	0.000256967	-0.0122424	0.959672	0.326196	0.0702004	-0.000114882	0.99991	-0.00018739	0.999667	-0.199442	0.300224	-0.120022	0.565133	-0.00736695	0.973952	-0.413736	0.0225816	-0.136462	0.307408
WBGene00000467	cep-1	0.390789	0.00848716	-0.0893471	0.585699	0.451297	0.00239469	0.0656042	0.699098	0.386537	0.010488	0.18854	0.204437	0.00654228	0.849929	0.000147461	0.999667	-0.0129689	0.950806	-0.0578278	0.761698	0.00626173	0.919402	0.240047	0.078793	0.0545821	0.641982
WBGene00000469	ces-2	-1.45193	0.000490485	4.2911	8.73768e-28	-0.637672	0.0553196	3.80396	1.86396e-22	-0.0417101	0.911667	3.02205	1.11739e-14	-0.00807849	0.99991	0.000747159	0.999667	1.00242	0.0078194	0.269055	0.173784	-0.0220239	0.930356	-0.90109	0.00710889	-0.280002	0.20367
WBGene00000472	cey-1	-0.161132	0.371129	0.0663077	0.724512	0.020833	0.924329	-0.00553178	0.977545	-0.147822	0.424078	-0.0618803	0.741597	0.000499042	0.99991	0.00042351	0.999667	0.0157683	0.943993	-0.132372	0.488442	-0.00186947	0.999928	-0.0910577	0.563909	-0.0213049	0.894023
WBGene00000473	cey-2	0.150604	0.51524	-0.469255	0.02755	0.114599	0.638175	-0.247618	0.242347	0.589739	0.00750136	-0.117978	0.578455	0.000787187	0.99991	-5.50399e-05	0.999667	0.273246	0.169518	0.313951	0.114464	0.00906228	0.974488	0.205467	0.24732	0.0326969	0.846572
WBGene00000474	cey-3	0.245362	0.250561	-0.48264	0.0182541	0.131514	0.569501	-0.229747	0.262813	0.721638	0.000630896	-0.0526684	0.808794	0.00242777	0.99991	-0.000175585	0.999667	0.298213	0.128809	0.405987	0.0393964	0.0124844	0.905028	0.310196	0.0874597	0.0564865	0.682973
WBGene00000475	cey-4	-0.147391	0.504568	0.0799245	0.723262	-0.00479594	0.985374	0.0396237	0.862791	0.260058	0.23232	-0.0170498	0.938831	-0.00219195	0.99991	0.000223521	0.999667	0.289743	0.136531	0.185552	0.363369	-0.00111342	0.999928	-0.0594563	0.753693	-0.0180355	0.921133
WBGene00000476	cfi-1	-1.48956	7.28474e-05	-0.0245158	0.938959	-0.784859	0.0122695	-0.0568387	0.847263	-0.881298	0.0075107	0.130334	0.601764	-0.00045088	0.99991	0.000578332	0.999667	0.168068	0.364561	-0.0236344	0.916612	-0.00162814	0.999928	0.107849	0.606497	0.0758047	0.660696
WBGene00000478	cfz-2	-0.272485	0.336116	4.34874	1.69967e-41	-0.160097	0.598886	3.81167	1.67121e-32	0.581894	0.0499561	2.57266	1.65187e-15	0.000792805	0.99991	0.000104353	0.999667	0.621183	0.0173863	0.440872	0.0440198	-0.0419787	0.701206	-1.59209	2.60863e-07	-0.978352	0.00141717
WBGene00000479	cgh-1	-0.0877959	0.686598	-0.666537	0.000420309	0.105289	0.631002	-0.519005	0.0054929	0.0952383	0.669442	-0.345476	0.0531544	0.0014504	0.99991	0.000344145	0.999667	0.132497	0.490086	-0.00972393	0.970333	0.00384652	0.999928	0.162976	0.321249	0.0395281	0.785916
WBGene00000480	cgp-1	0.335743	0.0462839	0.430823	0.00839717	0.488406	0.00341032	0.464589	0.0040819	0.732271	1.07655e-05	0.272566	0.0859539	-0.00111953	0.99991	0.000314178	0.999667	0.282621	0.113392	0.173183	0.353169	0.000950537	0.999928	-0.0763614	0.640422	-0.0573636	0.639743
WBGene00000481	cha-1	-0.491825	0.108168	-0.939817	0.00854894	-0.893054	0.0101578	-1.25825	0.00149343	-0.911958	0.0108336	-1.17486	0.00270837	-0.000580587	0.99991	-0.000257184	0.999667	-0.119097	0.512509	0.00114518	0.99599	-0.010186	0.999928	-0.0706591	0.770054	0.00645186	0.984265
WBGene00000482	chd-3	-0.701694	0.00852693	0.697282	0.00897265	-0.624593	0.0185985	0.490691	0.0535113	-0.70975	0.00960245	0.0205902	0.934983	-0.0126833	0.992892	6.25476e-05	0.999667	0.0115174	0.962356	-0.0270837	0.909981	-0.00647875	0.999928	-0.551492	0.0276813	-0.259979	0.192882
WBGene00000496	chs-1	0.282326	0.0339726	-0.337813	0.0084097	0.207553	0.132038	-0.109776	0.438833	0.0592708	0.701237	-0.0962774	0.510826	-0.000378211	0.99991	-0.000278098	0.999667	-0.193648	0.210023	-0.129353	0.425853	0.0205276	0.576339	0.178824	0.146124	0.0026218	0.987744
WBGene00000497	chs-2	0.018614	0.955325	-0.0219204	0.948034	-0.143736	0.647388	-0.107701	0.712922	-0.428616	0.17166	-0.00695844	0.980648	0.000492436	0.99991	-0.000142678	0.999667	-0.21429	0.277457	-0.128935	0.539345	-0.00455508	0.999928	0.00625628	0.981831	0.029283	0.89204
WBGene00000498	chk-1	0.18037	0.431008	0.0563239	0.816927	0.169288	0.475049	0.0833196	0.721002	0.73763	0.000934658	0.0212747	0.925233	-0.00188244	0.99991	-2.28544e-05	0.999667	0.348025	0.0871244	0.3705	0.0632506	0.00099032	0.999928	-0.0169325	0.940918	-0.0173365	0.928282
WBGene00000499	chk-2	-0.0487797	0.853511	0.710188	0.0013679	0.0450826	0.871752	0.326161	0.130152	0.101849	0.697706	0.182555	0.377333	0.0165933	0.801905	0.000121551	0.999667	0.0971939	0.632975	0.0358308	0.880341	-0.0328151	0.688831	-0.34134	0.0749111	-0.0323286	0.849668
WBGene00000500	chn-1	0.327075	0.0167917	0.114817	0.429333	0.372406	0.0065088	0.172702	0.216962	0.296672	0.0334838	0.197305	0.146085	-0.00155766	0.99991	0.000133945	0.999667	-0.0323837	0.85977	-0.0677655	0.700306	0.00135774	0.999928	0.0707783	0.626327	0.0139528	0.931763
WBGene00000502	chp-1	-0.500018	8.49506e-05	-0.229069	0.0763601	-0.524981	3.9079e-05	-0.348138	0.00552688	-0.373476	0.00427766	-0.443942	0.000321984	-0.000468594	0.99991	-7.17176e-05	0.999667	0.112233	0.474867	0.132209	0.415851	-0.00370719	0.965942	-0.178422	0.143117	-0.0428056	0.717208
WBGene00000503	cht-1	-0.473991	0.0645979	3.24654	8.51865e-29	-0.0367234	0.90902	2.99119	7.66827e-25	0.65678	0.0150916	2.13554	2.46293e-13	-0.0422946	0.603046	0.000832143	0.999667	1.20953	0.000104992	0.421324	0.0481286	-0.00823258	0.999928	-0.886432	0.0018405	-0.553139	0.0389933
WBGene00000506	cic-1	0.447655	0.000579608	0.0800718	0.586749	0.40917	0.0019623	0.114497	0.425008	0.412544	0.00197154	0.296291	0.0199301	0.000583778	0.99991	-0.000154367	0.999667	-0.037216	0.829527	-0.00161577	0.994563	0.000751085	0.999928	0.186676	0.125467	0.0990596	0.325691
WBGene00000507	cit-1.1	0.340695	0.0230878	0.168503	0.275725	0.409449	0.00625641	0.194725	0.198334	0.171237	0.291683	0.196352	0.18372	0.000121774	0.99991	0.000172945	0.999667	-0.143506	0.393229	-0.199614	0.245923	0.00067198	0.999928	0.0325307	0.854592	0.0058992	0.978745
WBGene00000508	cit-1.2	-0.235825	0.1677	1.4959	1.10981e-21	0.0205813	0.924078	1.14657	3.05293e-13	0.00178202	0.99327	0.345824	0.0232922	0.000490513	0.99991	0.000684339	0.999667	0.190681	0.284027	-0.0152273	0.945525	-0.0579295	0.374171	-1.06231	1.16086e-11	-0.716596	2.43809e-05
WBGene00000509	cka-1	0.0833493	0.511336	-0.232641	0.0352572	0.0685069	0.595364	-0.207905	0.0622411	-0.0129608	0.924921	-0.0469362	0.731785	0.000126295	0.99991	-7.90808e-05	0.999667	-0.0862172	0.537516	-0.0734278	0.623997	0.000386119	0.999928	0.146122	0.181232	0.0841882	0.369459
WBGene00000510	cka-2	-0.770637	0.0223434	-1.27444	0.00120495	-0.932084	0.00801215	-1.41528	0.000522285	-0.491059	0.145781	-0.76093	0.0254329	0.00200982	0.99991	-7.31975e-05	0.999667	0.105092	0.56629	0.157744	0.421809	-0.00382438	0.999928	0.121581	0.594558	0.103746	0.597619
WBGene00000511	ckb-1	-0.391783	0.165588	-0.316555	0.265903	-0.579512	0.0501446	-0.663915	0.0258965	-0.878814	0.00683892	-0.194394	0.428861	0.0029819	0.99991	-0.000125192	0.999667	-0.17388	0.364776	-0.101335	0.629705	-0.0225506	0.91253	0.0291493	0.904979	0.139112	0.448821
WBGene00000512	ckb-2	-1.47134	2.50346e-09	-0.747164	0.00111646	-1.6846	1.21795e-11	-0.992585	2.99795e-05	-2.5178	9.30012e-23	-0.969193	6.93744e-05	-0.11768	0.277453	-0.000197241	0.999667	-0.709568	0.00273837	-0.47529	0.0254319	-0.00867916	0.983237	-0.0940473	0.62111	0.00528943	0.983238
WBGene00000514	ckb-4	-0.575474	0.0162434	-1.11493	1.4327e-05	-0.624152	0.0102406	-0.936674	0.000210909	-0.482301	0.053155	-0.527754	0.0211668	-0.00226213	0.99991	-3.62811e-05	0.999667	0.0663294	0.752853	0.0911271	0.681741	0.00498178	0.999928	0.281154	0.158735	0.0974385	0.521322
WBGene00000515	ckc-1	-0.578653	0.00502975	-2.19281	1.73364e-21	-0.91469	1.71871e-05	-2.05675	2.36109e-19	-1.23069	2.45877e-08	-1.07487	1.14646e-06	0.00250388	0.99991	-0.000454623	0.999667	-0.380862	0.0625566	-0.173962	0.404696	0.00375317	0.999928	0.993443	3.58816e-05	0.838496	0.000843232
WBGene00000516	cki-1	-0.241968	0.400607	3.26033	5.38238e-23	-0.216754	0.474205	2.77558	3.81277e-17	-0.222329	0.488553	1.92275	7.13541e-09	0.00401492	0.99991	2.91572e-05	0.999667	0.0226181	0.921314	0.00496698	0.984384	-0.0307197	0.784718	-1.12257	0.000299738	-0.486533	0.061044
WBGene00000517	cki-2	0.250212	0.311569	0.199445	0.421964	0.483378	0.0493493	0.138675	0.576951	0.703488	0.0054346	0.178506	0.41875	0.000540022	0.99991	0.000242944	0.999667	0.237317	0.24023	0.107172	0.627089	-0.00179606	0.999928	0.012188	0.95931	0.0196096	0.921489
WBGene00000518	ckk-1	-0.57144	0.0422936	0.0616751	0.832687	-0.620072	0.0312918	-0.346607	0.188344	-0.608175	0.042823	-0.12929	0.597636	0.00249633	0.99991	-2.58554e-05	0.999667	0.000660764	0.997743	0.0172671	0.943747	-0.0655118	0.585267	-0.132911	0.508579	0.0549713	0.755447
WBGene00000519	cku-70	0.246547	0.119341	0.616664	2.86736e-05	0.193291	0.23844	0.492631	0.000830553	0.0789108	0.659566	0.240572	0.104375	-0.00099133	0.99991	-0.000150141	0.999667	-0.139544	0.415489	-0.0956397	0.607935	-0.00295662	0.999928	-0.268104	0.054523	-0.100975	0.358951
WBGene00000520	cku-80	0.27534	0.248097	0.157079	0.520349	0.221882	0.373527	0.212664	0.359086	-0.0152611	0.957716	0.0976438	0.670076	-0.00158007	0.99991	-7.06114e-05	0.999667	-0.190048	0.339026	-0.155789	0.464737	0.00233966	0.999928	-0.0182554	0.937689	-0.0278065	0.876589
WBGene00000522	clc-1	1.23774	7.16201e-07	-0.18147	0.453972	1.19691	1.25506e-06	0.177412	0.449829	0.0954569	0.728832	0.0975649	0.669795	-0.0482208	0.506922	-2.78197e-05	0.999667	-1.00345	0.000101454	-0.898815	0.0001918	0.0528327	0.585267	0.199838	0.288052	-0.0176009	0.929317
WBGene00000524	clc-3	-0.66192	0.03232	-1.00838	0.0035143	-1.11694	0.00153151	-1.27433	0.000665617	-0.229233	0.480588	-0.601029	0.0433491	-0.00113059	0.99991	-0.000278154	0.999667	0.197292	0.310391	0.387441	0.0685466	-0.00812898	0.999928	0.106414	0.635107	0.132441	0.492909
WBGene00000526	clc-5	-0.120937	0.670334	2.11459	1.46986e-13	0.285615	0.292235	1.28063	7.72193e-06	-0.277239	0.349858	0.78224	0.0040824	0.00750858	0.99991	0.000721061	0.999667	-0.0724234	0.72668	-0.341069	0.100065	-0.45117	0.0744967	-1.10248	4.05682e-05	-0.133593	0.396062
WBGene00000527	cle-1	-0.602064	2.39296e-05	-0.474345	0.00072737	-0.644635	6.49578e-06	-0.514099	0.000233605	-0.565479	9.61397e-05	-0.198193	0.167059	0.000911394	0.99991	-0.000102728	0.999667	0.0373696	0.845365	0.0688858	0.71207	-0.000939587	0.999928	0.18644	0.160408	0.171098	0.137048
WBGene00000528	clh-1	-0.994452	1.37578e-10	0.0658438	0.706491	-0.905477	3.90277e-09	-0.183493	0.247622	-1.17211	5.87589e-14	0.203623	0.180697	0.000882985	0.99991	0.000181686	0.999667	-0.124889	0.480854	-0.190019	0.294886	-0.0264235	0.585267	0.110821	0.450626	0.358564	0.0224643
WBGene00000529	clh-2	-1.08174	0.000628888	-0.738192	0.0105247	-1.02664	0.0009125	-0.927436	0.00232887	-1.10115	0.000544327	-0.846277	0.00509472	-0.00890501	0.99991	2.21657e-05	0.999667	-0.00713648	0.976638	-0.0218193	0.926447	-0.00627296	0.999928	-0.0458944	0.846696	0.0099694	0.970627
WBGene00000530	clh-3	0.21886	0.1751	-0.468383	0.00212202	0.440238	0.00416824	-0.149188	0.356971	0.24548	0.13088	0.0104942	0.955675	-0.00146038	0.99991	0.000602286	0.999667	0.0142126	0.947105	-0.162153	0.361396	0.0539709	0.39346	0.439842	0.00355654	0.0661297	0.56413
WBGene00000532	clh-5	-0.13818	0.265958	-0.185972	0.107649	-0.0359146	0.800364	-0.193967	0.092134	-0.119425	0.341306	-0.163374	0.165204	0.00276897	0.98869	0.000492576	0.999667	0.0189588	0.912444	-0.0737643	0.630671	-0.000204988	0.999928	0.00840446	0.960285	0.00912088	0.955481
WBGene00000533	clh-6	0.153168	0.267815	0.320514	0.0098828	0.0737958	0.621644	0.148253	0.265313	0.0893859	0.54156	0.0549635	0.719025	-0.0024937	0.99991	-0.00031051	0.999667	-0.0573769	0.725062	0.0125859	0.947339	-0.00799775	0.781651	-0.210901	0.0736282	-0.0373294	0.757581
WBGene00000534	cpi-2	0.646791	2.27991e-11	0.783618	1.5793e-16	0.7775	6.05139e-16	0.656706	6.266e-12	0.744741	1.7346e-14	0.644565	1.91814e-11	0.000744343	0.99991	0.00076119	0.999667	0.0808206	0.533883	-0.0324311	0.823981	-0.00403901	0.870036	-0.102384	0.34368	-0.00354244	0.984265
WBGene00000535	cpi-1	1.88207	3.41064e-23	3.37099	2.2106e-72	1.83308	4.59739e-22	3.05344	9.8743e-60	2.33356	2.48674e-35	3.4929	1.10274e-77	-0.00148879	0.99991	-8.12078e-05	0.999667	0.302711	0.107695	0.34802	0.0603214	-0.022159	0.704193	0.0693063	0.690204	0.243647	0.110822
WBGene00000536	clk-1	-0.172254	0.372394	-0.189549	0.305141	-0.130095	0.520072	-0.209722	0.246828	-0.218587	0.262188	-0.197513	0.256587	0.000200321	0.99991	8.75648e-05	0.999667	-0.026604	0.905156	-0.063362	0.764763	-0.000698162	0.999928	-0.0226309	0.90968	-0.00279962	0.987744
WBGene00000537	clk-2	0.475791	0.00080584	0.452012	0.00120408	0.55923	7.90615e-05	0.331284	0.0184772	0.349295	0.0174343	0.273831	0.0489599	0.00028674	0.99991	0.000225236	0.999667	-0.110229	0.509176	-0.176972	0.297643	-0.00295994	0.999928	-0.102834	0.466354	-0.0134597	0.936268
WBGene00000540	cln-3.2	0.508415	0.00858871	0.705551	0.000229873	0.598388	0.00213912	0.527218	0.00544947	0.440981	0.0285374	0.466895	0.011376	-0.000792064	0.99991	0.000127412	0.999667	-0.059453	0.770052	-0.118157	0.568942	-0.005211	0.999928	-0.107097	0.518398	-0.00771975	0.971336
WBGene00000542	clp-1	-0.205708	0.162934	-0.29556	0.0327659	-0.182541	0.224223	-0.288909	0.0357321	-0.3178	0.0264952	-0.279833	0.0388541	-0.00103902	0.99991	8.14814e-05	0.999667	-0.0852878	0.609794	-0.109891	0.528001	1.9802e-06	0.999952	-0.00549452	0.977411	-0.00288846	0.987179
WBGene00000543	clp-2	0.00219222	0.99285	-0.234919	0.274408	-0.00770515	0.977311	-0.148691	0.493806	-0.360223	0.104237	-0.104071	0.625364	-0.000948252	0.99991	-1.37542e-05	0.999667	-0.239752	0.22392	-0.240516	0.237094	0.00242669	0.999928	0.0610468	0.750935	0.00826058	0.970454
WBGene00000545	clp-4	-0.637878	5.24458e-05	0.938218	6.55579e-10	-0.645555	4.51537e-05	0.41015	0.0070497	-0.397176	0.0145288	0.242346	0.110445	-0.0172946	0.603499	-8.39889e-06	0.999667	0.189574	0.283384	0.197628	0.279553	-0.42257	0.0272062	-0.614804	7.71202e-05	-0.0528587	0.661435
WBGene00000546	clp-6	0.334976	0.317242	-0.0651663	0.86319	0.206712	0.55601	-0.178481	0.606822	0.764736	0.0498421	-0.0759318	0.800181	0.0633846	0.592813	-0.000102218	0.999667	0.112025	0.514875	0.175725	0.336077	-0.008072	0.999928	-0.0197152	0.944717	0.0234137	0.934696
WBGene00000547	clp-7	0.211681	0.149941	0.146794	0.316007	0.169841	0.262019	0.236747	0.09002	0.216367	0.143881	0.184966	0.188839	-0.00184292	0.99991	-0.000140048	0.999667	-0.00180495	0.99315	0.036449	0.847374	0.00242098	0.999928	0.0385035	0.814853	-0.0138108	0.932875
WBGene00000548	clr-1	0.193012	0.0679445	0.226039	0.0244647	0.299972	0.00326481	0.235301	0.0190147	0.246486	0.0170731	0.171919	0.0991024	-0.000821795	0.99991	0.000634357	0.999667	0.0448436	0.744598	-0.0506387	0.721854	0.000218406	0.999928	-0.0347878	0.796709	-0.0253459	0.842942
WBGene00000549	cls-2	0.256948	0.188246	0.851691	5.41706e-06	0.262539	0.18613	0.660658	0.000377167	0.646547	0.000730027	0.27885	0.114572	0.00522319	0.99991	-2.13531e-06	0.999667	0.259017	0.171653	0.267564	0.162987	-0.0058726	0.984755	-0.413164	0.0198755	-0.155793	0.247445
WBGene00000550	clu-1	-0.609294	1.47713e-07	-0.436179	0.000151302	-0.643669	2.83367e-08	-0.483021	2.47058e-05	-0.992678	1.13868e-17	-0.615646	8.00932e-08	-1.00076e-05	0.99991	-0.000127548	0.999667	-0.313455	0.0259643	-0.289985	0.0389005	-0.000991858	0.999928	-0.139321	0.237545	-0.058526	0.576815
WBGene00000552	cmd-1	-0.109716	0.668616	-0.0775586	0.764137	0.00895247	0.975578	-0.133259	0.581556	0.252525	0.319884	-0.160733	0.459577	-0.00266096	0.99991	0.000143847	0.999667	0.229053	0.255164	0.152668	0.475866	-0.00224678	0.999928	-0.0669446	0.739388	-0.0152151	0.941343
WBGene00000553	cmk-1	-0.436321	0.113365	0.304163	0.259467	-0.536989	0.0595999	0.0270023	0.928718	-0.373872	0.210128	-0.144598	0.554892	0.00025794	0.99991	-6.34688e-05	0.999667	0.0459816	0.829967	0.0891484	0.681625	-0.0191725	0.913647	-0.387806	0.0939907	-0.0686571	0.685146
WBGene00000554	cnb-1	-0.192737	0.212564	-0.158922	0.291883	-0.0964352	0.562734	-0.0372021	0.827884	-0.226319	0.145997	0.0867408	0.591076	0.00111131	0.99991	0.000290254	0.999667	-0.0215097	0.91599	-0.10559	0.559388	0.00366097	0.978922	0.200833	0.125955	0.0542439	0.636699
WBGene00000556	cnc-2	0.909241	0.0124217	0.177589	0.59619	0.85996	0.0161815	1.11008	0.0052543	1.81659	9.28753e-06	2.53907	5.36994e-09	-0.0138494	0.99991	-2.06874e-05	0.999667	0.25403	0.195369	0.276663	0.165416	0.20656	0.270796	2.176	2.68654e-07	0.837009	0.0154598
WBGene00000557	cnc-3	0.403466	0.0863133	-0.214593	0.38039	0.424861	0.0770954	0.0102091	0.970264	0.840561	0.000629934	0.929065	0.000214798	0.00524038	0.99991	1.06678e-05	0.999667	0.228413	0.254939	0.230129	0.271867	0.0131338	0.945595	1.2264	2.34204e-06	0.879633	0.000911507
WBGene00000564	cnk-1	0.272191	0.0323637	0.215813	0.0852769	0.378585	0.00237859	0.183013	0.150361	0.37664	0.00259175	0.164683	0.199542	-0.000553149	0.99991	0.000405585	0.999667	0.0822897	0.59077	-0.00556335	0.976966	-0.000551521	0.999928	-0.0269054	0.870907	-0.00329336	0.986751
WBGene00000565	cnt-1	0.269927	0.108694	0.179104	0.288988	0.405297	0.0142049	0.234363	0.151276	0.641531	8.53515e-05	0.193263	0.229321	-0.00235567	0.99991	0.000294003	0.999667	0.271607	0.122705	0.17288	0.347511	0.00150758	0.999928	0.0245607	0.898128	-0.00739313	0.971307
WBGene00000566	cnt-2	0.0257473	0.896155	1.02282	6.47232e-12	0.00281475	0.98879	0.834914	2.21788e-08	0.107543	0.539901	0.343001	0.0188112	-0.000936728	0.99991	-6.01856e-05	0.999667	0.0634267	0.728864	0.0846496	0.655234	-0.00664627	0.915589	-0.58561	0.000124072	-0.368006	0.0188871
WBGene00000567	cnx-1	0.137741	0.472537	0.256555	0.144029	0.173486	0.360563	0.249648	0.149577	-0.00503552	0.98177	-0.00118436	0.994691	-0.000814545	0.99991	6.39249e-05	0.999667	-0.110937	0.54925	-0.140012	0.472532	4.66771e-05	0.999928	-0.182627	0.23355	-0.116298	0.338624
WBGene00000583	cof-2	0.180105	0.56901	-0.625834	0.0735743	0.105111	0.763557	-0.571659	0.0890668	-0.249815	0.483419	-0.453964	0.134046	0.00978044	0.99991	-6.46284e-05	0.999667	-0.194819	0.300614	-0.157196	0.419704	0.000884041	0.999928	0.0234219	0.930944	0.00878083	0.980215
WBGene00000584	cog-1	-0.780748	0.0272531	-0.247617	0.437798	-0.0211777	0.954785	-0.579389	0.081543	-0.816632	0.0268119	-0.300908	0.27422	-0.00158426	0.99991	0.00325178	0.999667	8.2678e-05	0.999654	-0.323002	0.105225	-0.0224444	0.956871	-0.0598633	0.803959	0.047536	0.838683
WBGene00000585	cogc-2	0.226276	0.337734	-0.00154378	0.995904	0.15987	0.524003	0.0284536	0.9114	-0.13358	0.609864	0.051506	0.823819	-0.00045837	0.99991	-8.84275e-05	0.999667	-0.238453	0.234415	-0.194814	0.353182	0.00105964	0.999928	0.0366116	0.868263	0.00927113	0.967877
WBGene00000591	coh-1	0.118728	0.568381	0.869802	2.27426e-06	0.437998	0.0202289	0.806336	1.26036e-05	0.849313	6.72622e-06	0.338285	0.05211	-0.309551	0.0889418	0.000705371	0.999667	0.56119	0.00189151	0.280184	0.137375	-0.00131859	0.999928	-0.36591	0.0308819	-0.244462	0.109747
WBGene00000592	coh-3	0.614037	2.27949e-05	0.737619	2.17652e-07	0.557287	0.0001361	0.765862	8.28831e-08	0.725115	6.94566e-07	0.541414	0.000140289	0.000763828	0.99991	-0.000162473	0.999667	0.0751986	0.665619	0.125384	0.478678	0.00057818	0.999928	-0.112464	0.425942	-0.0806913	0.459993
WBGene00000594	col-3	-1.9109	1.19237e-08	-1.70373	4.77878e-07	-1.09163	0.000460393	-1.33303	5.82743e-05	-0.130562	0.686665	-0.492366	0.0630873	-0.000702129	0.99991	0.00147938	0.999667	1.72308	3.69249e-06	0.548584	0.0202858	0.0139084	0.97859	0.760509	0.0119374	0.285449	0.188888
WBGene00000597	col-8	-4.11091	8.25643e-61	-7.62312	7.2731e-197	-3.95651	1.15527e-56	-6.55528	2.12997e-149	-3.30596	3.92056e-40	-5.75569	2.21875e-116	-0.000653163	0.99991	0.000137204	0.999667	0.443788	0.0400438	0.348355	0.0864495	0.903307	0.00318168	1.77006	1.15284e-11	0.607734	0.0190249
WBGene00000608	col-19	-4.70802	1.85946e-62	-8.28102	7.29784e-183	-4.46119	1.48733e-56	-7.27923	9.2154e-145	-3.85322	1.14178e-42	-5.86841	9.8647e-96	-0.00139118	0.99991	0.000191396	0.999667	0.424564	0.0554807	0.285776	0.169645	0.697661	0.0278309	2.27478	3.27672e-15	1.17953	3.48806e-05
WBGene00000609	col-20	-5.6144	7.13711e-14	-8.97613	6.97663e-32	-5.46431	2.5442e-13	-9.93116	6.34089e-38	-3.58972	1.37885e-07	-7.98937	3.47076e-25	-0.000133497	0.99991	4.18081e-05	0.999667	0.253091	0.147941	0.212842	0.180118	-0.0292584	0.930356	0.225134	0.397276	0.412839	0.0854794
WBGene00000611	col-34	-1.96001	2.19593e-08	-2.65355	3.70532e-13	-1.29608	8.97001e-05	-2.19533	9.3678e-10	-0.821019	0.00815157	-1.24086	0.00029497	-0.000778632	0.99991	0.000622568	0.999667	0.495607	0.0444453	0.173427	0.403138	0.021616	0.936159	1.0823	0.00224951	0.431276	0.0957772
WBGene00000615	col-38	1.59738	1.56134e-05	0.753679	0.0227614	1.37969	0.000133726	1.17781	0.00121756	2.18341	2.96979e-09	1.64955	1.40156e-05	0.0311831	0.8016	-0.000115306	0.999667	0.234301	0.244461	0.330158	0.111365	0.017366	0.959407	0.480235	0.0628716	0.110216	0.528477
WBGene00000620	col-43	1.56125	4.59493e-06	-0.283517	0.329438	1.94645	1.56057e-08	0.383466	0.167695	1.7563	1.78201e-07	1.06689	0.00146109	-0.0194228	0.935161	0.000244621	0.999667	0.0756502	0.70966	-0.0568255	0.80038	0.357936	0.134385	1.50197	2.34131e-05	0.246467	0.234665
WBGene00000625	col-48	-1.05749	0.0155536	-0.527226	0.177249	-1.65726	0.00121198	-0.358481	0.314015	-1.3631	0.00366222	-0.844239	0.0437601	-0.032409	0.858457	-0.000238924	0.999667	-0.0468566	0.763641	0.0346689	0.835181	0.00602412	0.999928	-0.121709	0.628063	-0.110577	0.597726
WBGene00000644	col-68	0.538753	0.0500681	0.548413	0.0484219	0.511126	0.0674765	0.60352	0.0285643	0.797236	0.00666409	0.446435	0.0784208	-0.00625012	0.99991	-3.10443e-05	0.999667	0.0982423	0.628211	0.122884	0.57322	0.00230952	0.999928	-0.0109894	0.966324	-0.0210971	0.919583
WBGene00000647	col-71	-0.450882	0.117945	-1.22767	0.00045896	-0.144699	0.642997	-0.68746	0.0242557	0.12872	0.698067	-0.391265	0.134957	-0.0119932	0.99991	0.000314786	0.999667	0.324337	0.122432	0.145116	0.489472	0.0254005	0.900417	0.352481	0.148384	0.0485884	0.810404
WBGene00000652	col-76	0.558621	0.00639756	0.00539491	0.981956	0.437414	0.0366574	0.108466	0.624419	0.738644	0.00044564	0.302725	0.110951	0.00526489	0.99991	-0.000180798	0.999667	0.0954452	0.631674	0.186785	0.36012	0.0037281	0.999928	0.247243	0.15515	0.0835576	0.530827
WBGene00000656	col-80	-3.83709	5.10559e-12	-7.54224	1.22393e-39	-3.67029	2.46461e-11	-7.1251	2.87075e-35	-1.81421	0.000129642	-6.61824	2.14515e-30	-0.00321715	0.99991	4.89869e-05	0.999667	0.612458	0.0401412	0.442556	0.0492524	0.0142995	0.999928	0.300825	0.258646	0.0748945	0.733614
WBGene00000657	col-81	-5.16085	1.51424e-19	-8.41798	1.61887e-42	-4.84221	1.20335e-17	-7.67443	1.24204e-37	-4.87188	2.38701e-18	-6.97379	2.4923e-32	0.0120822	0.99991	0.000110223	0.999667	0.0288696	0.875488	-0.0231421	0.904751	0.0295555	0.928715	0.619498	0.0751069	0.105599	0.614458
WBGene00000668	col-93	-6.27879	9.61852e-15	-10.0189	1.59881e-33	-6.57331	4.01328e-16	-10.5775	1.53776e-36	-4.71002	6.21022e-10	-8.38409	1.5825e-23	-0.00216097	0.99991	-9.76892e-05	0.999667	0.141202	0.31953	0.18706	0.208876	-0.0123501	0.999928	0.467232	0.141916	0.431315	0.0677813
WBGene00000669	col-94	-6.93633	1.80175e-21	-9.91362	3.17472e-38	-6.89604	2.53591e-21	-9.16134	1.47342e-33	-5.07159	3.46076e-13	-8.46845	2.9152e-29	-0.00201773	0.99991	1.12115e-05	0.999667	0.26141	0.141762	0.241186	0.145728	0.0233695	0.974492	0.426635	0.165677	0.075679	0.732156
WBGene00000670	col-95	1.09684	0.000554915	-0.87645	0.00429755	1.38791	2.146e-05	-0.353334	0.194405	2.29647	5.33658e-12	-0.22686	0.353459	0.00239606	0.99991	0.000167222	0.999667	0.614728	0.0185158	0.378428	0.0730176	0.0388811	0.752115	0.311249	0.171316	0.0195222	0.931763
WBGene00000671	col-96	-2.55806	1.54809e-18	-3.28598	2.26798e-28	-2.7045	3.0134e-20	-3.01962	1.006e-24	-2.58808	8.93556e-19	-3.03485	6.85808e-25	-0.0014379	0.99991	-9.49345e-05	0.999667	-0.0169186	0.944812	0.0411431	0.859583	0.00875151	0.999928	0.0820988	0.694673	-0.00491945	0.984943
WBGene00000673	col-98	-4.08695	6.3575e-40	-7.20283	3.32455e-116	-3.99045	2.72113e-38	-6.28418	1.67844e-90	-2.86134	5.86061e-21	-5.54431	3.9682e-71	-0.000203627	0.99991	5.80535e-05	0.999667	0.706104	0.00682755	0.569001	0.0143978	0.376131	0.12036	1.51365	2.57957e-06	0.368325	0.112739
WBGene00000674	col-99	-1.99024	5.39484e-08	1.24271	0.000181456	-1.53167	1.47099e-05	0.772764	0.011141	-0.691471	0.0271875	0.210851	0.39503	-0.0105766	0.99991	0.000277632	0.999667	0.641585	0.0211957	0.304784	0.137803	-0.0199443	0.932336	-0.684809	0.0193798	-0.181073	0.341113
WBGene00000675	col-101	-1.62217	1.59135e-07	-5.39106	4.88756e-66	-1.58689	2.5751e-07	-4.23013	8.58065e-42	-0.752374	0.00843109	-3.76884	2.85992e-33	-0.00523348	0.99991	2.13608e-05	0.999667	0.383767	0.0793014	0.367781	0.0792837	0.786826	0.02036	1.44479	6.98373e-06	0.128563	0.454477
WBGene00000677	col-103	-3.95095	7.36409e-35	-7.16352	3.09304e-107	-3.6875	8.39713e-31	-6.03285	5.88233e-78	-2.62503	7.19198e-17	-5.27497	4.89213e-60	0.000530217	0.99991	0.00016389	0.999667	0.802021	0.00424988	0.484722	0.0298074	0.712108	0.0315378	1.72589	1.83198e-07	0.367441	0.117318
WBGene00000680	col-106	-1.49338	4.62776e-07	-5.07277	4.3902e-64	-1.28963	8.92638e-06	-3.52581	2.5086e-32	-0.461971	0.0935128	-2.98155	1.73795e-23	0.000433628	0.99991	0.000129565	0.999667	0.585191	0.0158674	0.420864	0.0489285	1.23933	0.000130406	1.90442	3.69565e-10	0.180625	0.313474
WBGene00000685	col-111	-0.308613	0.312598	1.28536	0.000485896	-0.240762	0.454381	1.47087	0.000113451	0.0706228	0.848842	0.291757	0.271685	-0.00760439	0.99991	5.66496e-05	0.999667	0.184401	0.3286	0.14983	0.452755	0.00504028	0.999928	-0.509193	0.0643905	-0.60652	0.0439529
WBGene00000690	col-116	-0.258115	0.411358	-0.0923551	0.785261	0.182175	0.579715	0.189254	0.533965	0.540678	0.108189	0.912133	0.00964975	0.000989576	0.99991	0.00076643	0.999667	0.474394	0.0563931	0.147149	0.466713	0.0245184	0.925418	1.06195	0.00382772	0.365588	0.134976
WBGene00000692	col-118	-2.06883	4.96096e-13	-2.11238	2.36109e-13	-2.08064	4.63394e-13	-2.22888	1.2351e-14	-1.9189	1.45084e-11	-1.98433	4.29013e-12	0.00211002	0.99991	-2.78168e-06	0.999667	0.0556152	0.794751	0.0602169	0.79275	-0.003829	0.999928	0.0328913	0.887915	0.0447668	0.802269
WBGene00000693	col-119	-3.39449	2.92734e-26	-6.82342	9.16043e-100	-3.0857	3.46297e-22	-5.96186	1.421e-76	-2.36874	4.81585e-14	-5.59254	4.04093e-67	-0.000179275	0.99991	0.000203282	0.999667	0.465281	0.0468785	0.288795	0.165607	0.261819	0.196761	1.03854	0.00105217	0.0899131	0.595029
WBGene00000696	col-122	-2.02183	3.24586e-09	-5.61824	2.1329e-58	-1.44705	1.45329e-05	-4.13076	6.70952e-33	-0.932565	0.00290666	-3.65169	8.19129e-26	-0.000870435	0.99991	0.000491226	0.999667	0.471815	0.0490832	0.184971	0.374177	1.07026	0.00366105	1.73181	8.10076e-07	0.119667	0.503294
WBGene00000698	col-124	-5.71338	7.42714e-98	-10.0637	2.47281e-284	-5.28464	3.57952e-84	-8.85934	1.7783e-228	-4.90985	2.96359e-73	-7.65381	1.70687e-173	-0.00234927	0.99991	0.00045386	0.999667	0.40178	0.0633109	0.16924	0.426418	1.00345	0.00205171	2.2841	5.36541e-16	1.00707	0.000400474
WBGene00000708	col-135	-4.24379	1.41992e-36	-3.7703	7.95946e-31	-4.2679	8.10753e-37	-4.28347	2.84007e-38	-4.32603	3.31455e-37	-4.74552	5.83412e-44	-0.000558271	0.99991	-1.60051e-05	0.999667	-0.0341904	0.878323	-0.0256142	0.912457	-0.0373194	0.766607	-0.603803	0.0321305	-0.0913289	0.607911
WBGene00000713	col-140	-3.68707	8.81465e-24	-7.56882	2.20846e-93	-3.54458	2.50657e-22	-6.39143	3.68869e-67	-2.05747	4.92631e-09	-6.22433	2.12779e-63	-0.00117437	0.99991	6.85223e-05	0.999667	1.10755	0.00171654	0.793965	0.00606597	0.567378	0.0608107	1.08877	0.00203491	0.0310734	0.886284
WBGene00000715	col-142	-6.84396	3.65297e-70	-8.5273	3.88684e-92	-6.4673	4.8524e-64	-8.26983	1.26061e-89	-4.92772	7.68375e-40	-7.19369	1.05563e-75	0.0026273	0.99991	0.000211496	0.999667	1.5816	0.000157106	0.844121	0.00576921	0.00914063	0.999928	0.933921	0.0115644	0.475588	0.0852523
WBGene00000716	col-143	-1.8207	4.26797e-08	-5.39532	4.88176e-57	-1.87514	1.75188e-08	-4.21267	5.79243e-36	-0.932919	0.00235421	-3.68587	1.04604e-27	-2.23012e-05	0.99991	-2.71014e-05	0.999667	0.349483	0.103769	0.37992	0.0720819	0.679971	0.0374097	1.49672	1.39234e-05	0.147153	0.417495
WBGene00000726	col-153	-2.74466	4.78666e-16	-2.82113	5.40504e-17	-2.10261	1.82651e-11	-3.03509	2.17183e-18	-2.47727	1.14674e-13	-2.68289	4.12277e-16	-0.00226721	0.99991	0.000677023	0.999667	0.0718638	0.713101	-0.142954	0.489472	-0.00887561	0.999928	0.0272966	0.91488	0.0643645	0.743547
WBGene00000728	col-155	-3.81412	1.61577e-27	-5.36936	7.87052e-47	-3.62055	2.38212e-25	-4.68369	5.71226e-39	-3.40641	1.16738e-22	-4.46843	1.01227e-35	0.00250597	0.99991	9.74863e-05	0.999667	0.128247	0.509071	0.0714721	0.747144	0.0520804	0.701206	0.48811	0.07622	0.0440581	0.838087
WBGene00000731	col-158	0.472493	0.115938	-2.34442	1.87331e-08	0.740373	0.0203801	-0.770673	0.0202281	0.542128	0.0949065	-0.520648	0.0758455	-0.00669262	0.99991	0.000163469	0.999667	0.00722154	0.975901	-0.0898238	0.67116	0.70287	0.0368185	1.32329	0.0010529	0.0323651	0.88666
WBGene00000732	col-159	-5.92718	6.76024e-56	-9.14594	2.70662e-92	-5.55459	9.13563e-50	-8.69162	1.3536e-91	-4.78248	2.94697e-38	-7.44402	5.84549e-80	0.00104407	0.99991	0.000215772	0.999667	0.443804	0.061284	0.251574	0.218143	0.0186721	0.984722	1.34825	0.00176519	0.615223	0.0469505
WBGene00000733	col-160	-4.25146	7.34236e-14	-7.67602	3.52327e-40	-3.81366	7.99636e-12	-7.14246	8.9624e-35	-2.46102	1.34223e-06	-6.99742	3.49709e-33	0.00209042	0.99991	0.000144777	0.999667	0.395858	0.0835996	0.237086	0.189065	0.0195691	0.987314	0.186537	0.452088	0.019116	0.949736
WBGene00000739	col-166	-1.29106	8.28345e-05	-2.37851	5.81041e-12	-0.645517	0.0270879	-1.73372	4.78894e-07	-0.218511	0.484597	-0.861053	0.00577508	-0.00020897	0.99991	0.000661018	0.999667	0.628862	0.0173922	0.220112	0.292329	0.0596596	0.635184	1.17662	0.000601815	0.314515	0.162779
WBGene00000751	col-178	-3.19577	8.74468e-22	-7.06154	2.43358e-97	-3.02671	8.03566e-20	-6.02839	1.28761e-71	-2.03062	4.17749e-10	-5.71466	4.52287e-64	-0.000169908	0.99991	9.86663e-05	0.999667	0.566313	0.0242603	0.418011	0.0534352	0.471933	0.0853837	1.15132	0.000587061	0.0688186	0.695027
WBGene00000752	col-179	-4.57547	1.14846e-61	-8.24344	3.17071e-175	-4.63306	2.64419e-63	-7.40783	2.12997e-149	-3.46816	1.46928e-36	-6.64507	4.19866e-124	-0.00107959	0.99991	-4.6083e-05	0.999667	0.682031	0.00470741	0.721083	0.00269173	0.317428	0.147029	1.47417	1.36231e-06	0.447936	0.0671194
WBGene00000754	col-181	-1.82604	4.69866e-09	-5.18136	1.05103e-60	-1.55276	5.07817e-07	-3.87313	3.79633e-35	-0.974958	0.000855138	-3.46396	3.09832e-28	-0.00113985	0.99991	0.000183545	0.999667	0.361529	0.0942854	0.232777	0.269082	0.983889	0.00498707	1.53115	1.99932e-06	0.101914	0.546314
WBGene00000757	col-184	-1.82394	6.02956e-11	-5.20491	3.50958e-77	-1.67089	1.97896e-09	-3.7973	2.25362e-42	-0.819546	0.00187616	-3.2321	4.51768e-31	-9.93478e-05	0.99991	0.000120267	0.999667	0.559595	0.0158674	0.426336	0.0440198	1.15556	0.000193209	1.81583	1.84965e-10	0.22413	0.224213
WBGene00000761	coq-1	-0.437212	0.0123187	-0.444011	0.00971441	-0.60653	0.000580267	-0.474655	0.00527797	-0.483139	0.00722261	-0.321791	0.0501314	0.000939983	0.99991	-0.000298114	0.999667	-0.0200478	0.931135	0.0964351	0.637194	-0.000934121	0.999928	0.0488435	0.786715	0.038104	0.786233
WBGene00000762	coq-2	-0.0220925	0.914111	0.367237	0.0187244	-0.110505	0.546345	0.191513	0.237851	0.150025	0.398739	0.0247453	0.896101	0.000399497	0.99991	-0.00020962	0.999667	0.134385	0.44573	0.210591	0.241895	-0.00661608	0.930356	-0.271693	0.0589377	-0.0661677	0.568295
WBGene00000763	coq-3	-0.262769	0.206612	0.296796	0.139959	-0.413826	0.0450091	0.156507	0.449649	-0.149587	0.510407	-0.106271	0.603858	-0.00327743	0.99991	-0.000211089	0.999667	0.0869586	0.664382	0.191949	0.344898	-0.0045043	0.999928	-0.348522	0.0534681	-0.131643	0.333683
WBGene00000764	coq-4	-0.112336	0.606898	-0.0206043	0.929576	-0.413477	0.0395615	-0.0535857	0.805328	-0.241143	0.255852	-0.179689	0.338496	-0.00103202	0.99991	-0.000555127	0.999667	-0.0829724	0.677714	0.127937	0.540081	-0.000987395	0.999928	-0.121326	0.472386	-0.0503269	0.713344
WBGene00000765	coq-5	-0.182999	0.295597	-0.671375	2.7122e-05	-0.373399	0.0252665	-0.56415	0.000399437	-0.30431	0.0745061	-0.426628	0.00617547	0.000185538	0.99991	-0.000430503	0.999667	-0.0853569	0.643744	0.0592885	0.76959	0.00237662	0.999928	0.130557	0.386461	0.0344065	0.809962
WBGene00000766	coq-6	0.289023	0.166518	0.481425	0.0171303	0.184878	0.405816	0.363003	0.0673321	0.442816	0.0362571	0.395963	0.0382875	0.00100115	0.99991	-0.000165402	0.999667	0.0872594	0.664203	0.17173	0.403069	-0.00297071	0.999928	-0.0182792	0.932095	0.017565	0.922562
WBGene00000767	coq-8	-0.443959	0.00691327	-0.472465	0.00346575	-0.427208	0.0104348	-0.480104	0.00276472	-0.651727	8.64859e-05	-0.493895	0.00184831	-0.000713228	0.99991	4.96421e-05	0.999667	-0.13883	0.440934	-0.161275	0.390349	-0.000360721	0.999928	-0.0298105	0.875261	-0.00999642	0.956807
WBGene00000768	cor-1	-1.67964	3.36663e-10	-2.92208	1.57996e-23	-1.84194	1.13385e-11	-2.58482	6.53893e-20	-1.61071	1.62656e-09	-1.74322	7.95404e-11	0.00136261	0.99991	-0.000121336	0.999667	0.0208503	0.93275	0.0945239	0.670717	0.0138222	0.974492	0.975232	0.00116359	0.533946	0.0448626
WBGene00000770	cpb-1	0.284293	0.239071	0.348013	0.143786	0.535545	0.0268749	0.191492	0.420474	0.617726	0.0126782	0.153439	0.489245	0.000135948	0.99991	0.000269125	0.999667	0.170986	0.390525	0.0327661	0.891491	-0.00556563	0.999928	-0.0813042	0.679944	-0.002952	0.987744
WBGene00000772	cpb-3	0.376133	0.000509247	0.313801	0.00324797	0.362138	0.000889341	0.310448	0.00357515	0.255721	0.0221714	0.168043	0.136906	0.00210462	0.99991	-8.61332e-05	0.999667	-0.111126	0.417536	-0.0976487	0.497834	1.59109e-05	0.999928	-0.104072	0.368792	-0.0659843	0.498089
WBGene00000773	cpf-1	0.0340483	0.863912	-0.0677432	0.705663	0.010306	0.96047	-0.0120226	0.951825	0.424474	0.00829615	-0.0633563	0.726492	-0.000663099	0.99991	-5.8856e-05	0.999667	0.306118	0.0791313	0.333703	0.0499882	0.00132274	0.999928	-0.00274188	0.990418	-0.0199868	0.901016
WBGene00000774	cpf-2	0.208852	0.356381	0.431766	0.0446274	0.429556	0.0510959	0.337086	0.109496	0.635882	0.00434648	0.136007	0.517159	0.000355644	0.99991	0.000288291	0.999667	0.256886	0.195576	0.117535	0.586451	-0.00230536	0.999928	-0.157404	0.377781	-0.0558189	0.698382
WBGene00000775	cpin-1	-0.703317	0.0270084	-1.55964	6.73448e-05	-0.412427	0.177374	-1.20813	0.00113643	-0.738986	0.0264613	-0.0908162	0.733979	0.0140621	0.99991	0.000208236	0.999667	0.00182383	0.993739	-0.113649	0.58167	0.0109106	0.999928	1.25245	0.00119874	0.748898	0.0227106
WBGene00000776	cpl-1	-1.7956	2.77069e-11	-2.86921	2.34599e-26	-1.75893	7.05703e-11	-2.33314	6.69271e-18	-1.04518	5.77224e-05	-1.66385	9.4843e-10	-0.000894644	0.99991	3.25019e-05	0.999667	0.368725	0.0825977	0.350975	0.0876429	0.0622693	0.568983	1.04335	0.000151906	0.341786	0.108626
WBGene00000777	cpn-1	0.490927	0.000327169	0.0625032	0.6911	0.373281	0.0076907	0.142789	0.329235	0.437293	0.00166822	0.217236	0.113404	0.000451754	0.99991	-0.000379712	0.999667	-0.0522014	0.762926	0.0479983	0.794286	0.00204691	0.999928	0.127232	0.342353	0.0338805	0.799059
WBGene00000778	cpn-2	0.00806358	0.981606	0.194548	0.536915	-0.155138	0.642415	0.248164	0.401383	-0.0543762	0.886266	0.202157	0.442434	0.00453469	0.99991	-0.000135582	0.999667	-0.0266567	0.902124	0.0482644	0.818884	0.00343298	0.999928	0.0349161	0.889671	0.000104378	0.999227
WBGene00000779	cpn-3	-1.4819	4.6735e-07	-3.90082	4.75463e-39	-1.59336	6.17862e-08	-3.09249	1.8832e-25	-0.915202	0.00100453	-1.97341	3.26433e-11	-0.000110697	0.99991	-7.57268e-05	0.999667	0.235157	0.245273	0.298856	0.151444	0.236208	0.212489	1.75508	8.44741e-09	0.871077	0.00423191
WBGene00000780	cpn-4	-1.08531	2.87353e-07	-0.912179	8.95799e-06	-1.19986	1.40449e-08	-0.886843	1.75247e-05	-0.431352	0.0400144	-0.373399	0.0477607	0.00463942	0.99991	-0.000138931	0.999667	0.427006	0.0345325	0.523177	0.00803294	0.000536628	0.999928	0.328075	0.0706913	0.239298	0.142919
WBGene00000781	cpr-1	-0.596056	0.0624581	-2.82928	1.1879e-11	-0.567595	0.0776758	-1.93512	3.05484e-06	0.648123	0.0570264	0.579685	0.0621461	0.038255	0.731112	2.24058e-05	0.999667	1.40601	0.000941493	1.2245	0.00161237	0.10194	0.496145	3.6159	1.36268e-18	2.77671	1.53305e-10
WBGene00000783	cpr-3	0.520045	0.0412012	0.342739	0.17883	0.565936	0.0289349	0.514334	0.0402315	-0.395415	0.144656	0.10192	0.671583	-1.52398	1.01876e-05	2.87027e-05	0.999667	-0.795223	0.0024664	-0.799146	0.00174327	0.00766272	0.999928	-0.112227	0.570135	-0.164229	0.337154
WBGene00000784	cpr-4	0.0409487	0.893695	-0.603517	0.0231187	0.193305	0.488223	-0.456375	0.0732924	0.486447	0.0771018	0.100176	0.681288	0.00551499	0.99991	0.000147288	0.999667	0.23822	0.239433	0.151691	0.479349	0.00417566	0.999928	0.703965	0.0100065	0.480452	0.060122
WBGene00000785	cpr-5	-4.74293	1.49784e-31	-5.02333	4.86011e-36	-4.74787	1.1346e-31	-4.79887	3.97674e-33	-2.90769	9.42331e-14	-3.37429	1.59182e-17	0.00252172	0.99991	-4.77397e-06	0.999667	1.24721	0.0015304	1.17457	0.00161237	0.0069389	0.999928	1.3111	0.000789125	0.897938	0.0101466
WBGene00000786	cpr-6	-0.561079	0.000266619	-2.66051	1.60792e-67	-0.63289	3.98106e-05	-2.03101	7.39893e-40	-0.520032	0.000887996	-1.05143	1.56637e-11	-0.000272217	0.99991	-0.000155172	0.999667	0.0416556	0.829959	0.0941589	0.618794	0.58474	0.00373239	1.56431	2.45542e-23	0.914473	2.77596e-08
WBGene00000787	cps-6	-0.243396	0.168479	0.391772	0.0184105	-0.297041	0.0919958	0.215458	0.204845	0.140874	0.457161	0.0790439	0.671401	0.000553911	0.99991	-9.92942e-05	0.999667	0.304751	0.0931271	0.352031	0.0470937	-0.00630505	0.959252	-0.219758	0.142045	-0.045165	0.728585
WBGene00000788	cpz-1	-1.58542	6.19893e-18	-1.9274	6.26187e-26	-1.55932	1.99368e-17	-1.95478	1.53642e-26	-1.164	1.87234e-10	-1.55326	3.08657e-17	-0.000972936	0.99991	4.13002e-05	0.999667	0.270167	0.144823	0.259358	0.169475	-0.000652071	0.999928	0.228652	0.149781	0.187354	0.177407
WBGene00000789	cpz-2	0.0868613	0.667767	0.227359	0.203834	0.0380542	0.865573	0.278707	0.107888	-0.199087	0.302455	0.544905	0.00134815	-0.000762139	0.99991	-0.000100401	0.999667	-0.21588	0.241767	-0.181349	0.345591	0.00151417	0.999928	0.246856	0.111572	0.119596	0.32645
WBGene00000792	crb-1	-0.19985	0.396329	2.46319	1.18872e-26	-0.395171	0.0888596	2.01014	5.2136e-18	-0.195373	0.43618	1.52455	8.10124e-11	-7.95885e-05	0.99991	-0.000229775	0.999667	0.0126666	0.958338	0.134872	0.531675	-0.0614469	0.498267	-0.805347	0.000293857	-0.215628	0.183147
WBGene00000793	crh-1	-0.18447	0.398197	0.548193	0.00680108	0.0131531	0.960089	0.347692	0.0808446	-0.0469912	0.852322	0.0801346	0.708693	-0.00451846	0.99991	0.000314391	0.999667	0.0998235	0.616081	-0.0420319	0.85399	-0.00688753	0.984307	-0.343258	0.060271	-0.0999887	0.455169
WBGene00000794	crn-1	0.000631361	0.996317	-0.16181	0.146916	0.0530325	0.685056	-0.0812232	0.50326	0.33108	0.00229408	-0.132385	0.255491	-0.000201228	0.99991	0.000271088	0.999667	0.294159	0.0218461	0.249353	0.0542301	0.00181581	0.999928	0.015776	0.919838	-0.0250808	0.849668
WBGene00000795	crn-2	0.0296134	0.884406	1.21091	4.23575e-15	-0.0856935	0.650609	0.8548	3.12011e-08	0.157126	0.377346	0.429565	0.00454284	-0.000111768	0.99991	-0.000277194	0.999667	0.0975946	0.584846	0.19547	0.283896	-0.0630035	0.355054	-0.680163	1.07226e-05	-0.252893	0.0646884
WBGene00000796	crn-3	0.0172109	0.958529	0.074818	0.809859	-0.0155051	0.964085	0.0937652	0.748131	-0.386379	0.208409	-0.0882204	0.735303	-0.0015133	0.99991	-2.79493e-05	0.999667	-0.196745	0.317993	-0.185327	0.372414	0.00120892	0.999928	-0.103227	0.631972	-0.0683292	0.705108
WBGene00000797	crn-4	0.611996	0.00121045	1.21872	1.3748e-10	0.544276	0.00446404	1.06301	2.44426e-08	0.755661	9.00953e-05	0.726732	0.000132769	-4.53417e-06	0.99991	-0.000120713	0.999667	0.0813569	0.676977	0.135685	0.498993	-0.0042129	0.999928	-0.325488	0.0477371	-0.118248	0.343072
WBGene00000798	crn-5	0.368071	0.0560591	0.490963	0.00918817	0.300969	0.131138	0.402583	0.0305133	0.745886	0.000119763	0.330876	0.0633676	0.00136322	0.99991	-0.000125054	0.999667	0.242424	0.200145	0.308099	0.10171	-0.00189688	0.999928	-0.0639241	0.722044	-0.0109216	0.955401
WBGene00000799	crn-6	-0.582403	0.00745487	-1.97838	3.90899e-15	-0.755836	0.000698887	-1.61719	4.45244e-11	-0.830164	0.0002962	-0.582098	0.00617618	0.00075402	0.99991	-0.000182448	0.999667	-0.122662	0.537828	-0.0315902	0.894475	0.0196321	0.864559	1.21031	3.61796e-06	0.807703	0.00220687
WBGene00000800	cars-1	-0.125249	0.439053	0.0852642	0.595173	-0.1998	0.199237	0.0682922	0.679884	0.13526	0.402725	-0.051711	0.763282	-0.00155073	0.99991	-0.000205388	0.999667	0.215134	0.194759	0.282254	0.081258	-0.000312185	0.999928	-0.101063	0.480724	-0.0496541	0.674732
WBGene00000801		-0.207534	0.397289	1.59589	3.62458e-11	-0.309437	0.210207	1.23824	2.97336e-07	0.0856422	0.756275	0.757765	0.00128201	0.000812531	0.99991	-9.9821e-05	0.999667	0.187524	0.345752	0.256725	0.218143	-0.0206087	0.791498	-0.606974	0.00541078	-0.164685	0.278065
WBGene00000802	crt-1	0.0581326	0.770372	1.01575	5.37114e-10	0.184369	0.305127	0.774784	2.05874e-06	0.432127	0.010583	0.327641	0.0381346	-0.000737012	0.99991	0.000276105	0.999667	0.284065	0.111972	0.187797	0.313639	-0.0110457	0.83396	-0.574188	0.000583558	-0.263713	0.0732845
WBGene00000803	csb-1	0.268978	0.0431348	0.12063	0.382422	0.419412	0.00114252	0.249301	0.0525955	0.532016	3.27657e-05	0.0807052	0.589736	-0.000563992	0.99991	0.000553261	0.999667	0.214036	0.154782	0.0906473	0.582275	0.00445918	0.932336	-0.0230922	0.891205	-0.0765353	0.455835
WBGene00000804	csc-1	0.246493	0.325288	-0.0455444	0.868718	0.37072	0.139931	0.0799158	0.758228	1.02808	8.53515e-05	0.0505421	0.833843	-0.000905993	0.99991	0.000115564	0.999667	0.441557	0.0463763	0.350985	0.0880585	0.0056023	0.999928	0.0602134	0.773193	-0.00548044	0.983238
WBGene00000812	csk-1	0.0750387	0.533983	0.343163	0.000588538	0.0882215	0.454863	0.290564	0.00404674	-0.0615315	0.613625	0.134362	0.224758	-0.00222264	0.99991	7.12037e-05	0.999667	-0.123163	0.346385	-0.136425	0.31151	-0.000931819	0.999928	-0.165013	0.100111	-0.0820545	0.364039
WBGene00000813	csn-1	0.121131	0.393225	0.256423	0.0431114	0.115094	0.421708	0.219339	0.0863804	0.145927	0.295443	0.204098	0.109659	0.000114788	0.99991	-2.90188e-05	0.999667	0.0180254	0.923253	0.02518	0.890233	-0.000623017	0.999928	-0.025042	0.881825	-0.00117961	0.993449
WBGene00000814	csn-2	0.179197	0.503583	0.415721	0.106888	0.14417	0.609296	0.330491	0.184178	-0.180128	0.534142	0.106433	0.658825	-0.000101167	0.99991	-4.14418e-05	0.999667	-0.212235	0.2948	-0.193259	0.361402	-0.0022252	0.999928	-0.151131	0.446588	-0.0610651	0.711486
WBGene00000815	csn-3	0.0190508	0.930527	0.0237755	0.906704	-0.019353	0.930259	-0.0310431	0.875637	-0.0107809	0.959243	-0.0266733	0.892644	-0.000418595	0.99991	-8.28787e-05	0.999667	-0.0231173	0.915998	0.00702009	0.976575	-0.00140914	0.999928	-0.0347228	0.854183	0.000477045	0.996427
WBGene00000816	csn-4	0.139407	0.336981	0.550452	1.39313e-05	0.0926604	0.543024	0.405234	0.00150264	0.0195908	0.904977	0.0829523	0.583542	-0.000628176	0.99991	-0.000169808	0.999667	-0.103415	0.515137	-0.0634431	0.716955	-0.00426427	0.949295	-0.422203	0.000994881	-0.223099	0.0554736
WBGene00000817	csn-5	0.168202	0.431578	-0.13068	0.537895	0.152995	0.48833	-0.111565	0.601888	0.766302	0.000164609	-0.0105186	0.962794	0.00124964	0.99991	-3.12398e-05	0.999667	0.407626	0.0408513	0.432095	0.0258049	0.000372503	0.999928	0.0706784	0.697228	0.0314753	0.846815
WBGene00000818	csn-6	0.311675	0.00648422	0.36555	0.000903037	0.271399	0.0200309	0.358222	0.00113929	0.135421	0.276144	0.199264	0.0831045	0.000139026	0.99991	-0.000203029	0.999667	-0.158955	0.257621	-0.122879	0.401939	-4.34156e-05	0.999928	-0.11654	0.31606	-0.0726012	0.45684
WBGene00000822	csq-1	-2.27424	8.09858e-30	-4.64797	5.8491e-107	-2.31376	1.14296e-30	-3.9255	2.49397e-81	-1.62778	3.92582e-16	-2.77468	1.95868e-43	0.000329186	0.99991	-4.63013e-05	0.999667	0.414595	0.0356488	0.447178	0.0203059	0.477008	0.0514027	1.78823	3.8932e-16	1.03283	3.04301e-06
WBGene00000829	ctb-1	-0.455587	0.0939257	-1.00418	0.000848893	-0.0446456	0.894125	-1.10698	0.000345996	0.0880775	0.784698	-0.305454	0.204802	0.00288704	0.99991	0.000628989	0.999667	0.3184	0.127665	0.0727913	0.747697	-0.00269403	0.999928	0.330597	0.143448	0.338833	0.135763
WBGene00000830	ctl-1	-0.491125	0.0373461	-0.643322	0.00705429	-0.484383	0.0434005	-0.289718	0.20656	-0.0570112	0.842424	0.216433	0.309666	-0.00236639	0.99991	1.79379e-05	0.999667	0.281313	0.166725	0.278673	0.17725	0.0229415	0.811904	0.98132	0.000179823	0.497783	0.0411757
WBGene00000831	ctl-2	-0.512198	0.000551259	-0.838058	8.81905e-09	-0.468675	0.00177185	-0.545648	0.000169712	-0.370392	0.0154139	0.0961282	0.559305	-0.000507074	0.99991	0.00012473	0.999667	0.120094	0.485313	0.0843552	0.653094	0.0280486	0.566144	0.961216	2.10265e-10	0.674722	3.79615e-05
WBGene00000832	ctn-1	0.105248	0.610004	1.47429	3.87643e-16	0.102285	0.626798	1.24295	8.06561e-12	0.466408	0.0121861	0.762955	2.67039e-05	-0.000246278	0.99991	-1.0804e-05	0.999667	0.257804	0.166621	0.269588	0.151444	-0.00947682	0.893426	-0.580389	0.000962144	-0.277372	0.07532
WBGene00000833	cts-1	-0.779029	0.000433378	-0.875435	7.45775e-05	-0.716378	0.00111375	-0.925799	3.55309e-05	-0.252523	0.281402	-0.987527	1.99366e-05	0.00179041	0.99991	6.888e-05	0.999667	0.344025	0.0914121	0.31052	0.120155	-0.001213	0.999928	-0.0448208	0.828914	-0.0111468	0.956165
WBGene00000834	cua-1	0.0111747	0.959736	0.226798	0.201101	-0.111651	0.574879	0.148754	0.414203	-0.261185	0.159508	-0.0971282	0.602437	-0.000146135	0.99991	-0.00024842	0.999667	-0.202856	0.269462	-0.111063	0.578669	-0.00187359	0.999928	-0.267441	0.0869415	-0.125191	0.307752
WBGene00000835	cuc-1	-0.71721	1.74119e-06	-1.02602	6.47232e-12	-0.77053	2.88309e-07	-0.856875	9.12619e-09	-0.341587	0.0285295	-0.866284	1.14692e-08	-0.00574878	0.912828	-0.000120166	0.999667	0.299102	0.0804382	0.346064	0.0380068	0.00525504	0.961891	0.0966544	0.516194	-0.00151598	0.992643
WBGene00000836	cul-1	-0.0422465	0.774872	-0.0319555	0.821596	-0.0971214	0.478102	-0.0208843	0.887277	-0.211073	0.0940508	-0.190553	0.11799	-0.000317142	0.99991	-0.000227598	0.999667	-0.144095	0.325577	-0.0984902	0.530387	0.000198892	0.999928	-0.133586	0.262279	-0.0940485	0.333683
WBGene00000837	cul-2	0.0687911	0.738816	0.0415056	0.837206	0.202932	0.28133	0.00170426	0.993113	0.438531	0.0143805	-0.068436	0.723915	-0.000248969	0.99991	0.000263294	0.999667	0.271594	0.136646	0.172296	0.370583	-0.0010047	0.999928	-0.0774898	0.645052	-0.025933	0.870355
WBGene00000838	cul-3	0.117149	0.480459	-0.00673856	0.970768	0.143582	0.380115	0.0274642	0.877082	0.491958	0.000914795	-0.059495	0.729952	0.000232317	0.99991	6.64644e-05	0.999667	0.297587	0.0752845	0.2824	0.0847515	0.000764596	0.999928	-0.0404568	0.809993	-0.0346089	0.798895
WBGene00000839	cul-4	0.176509	0.46723	0.301281	0.191171	0.195242	0.43026	0.259958	0.247866	-0.0816973	0.762793	0.082539	0.71828	-0.00357112	0.99991	1.35305e-05	0.999667	-0.168743	0.395651	-0.183931	0.381775	-0.000820147	0.999928	-0.112023	0.546776	-0.0502591	0.744152
WBGene00000840	cul-5	0.0151251	0.951873	0.370662	0.0596429	-0.0522719	0.831358	0.167277	0.410412	-0.261319	0.219709	0.0180151	0.934079	3.02857e-05	0.99991	-0.000105493	0.999667	-0.190584	0.323099	-0.146361	0.477949	-0.00852993	0.959252	-0.251607	0.141216	-0.0492397	0.724515
WBGene00000843	cup-2	0.208388	0.183555	0.123411	0.435679	0.165534	0.305866	0.0793752	0.636015	0.403611	0.00723661	0.0966427	0.555478	0.000832849	0.99991	-0.000127795	0.999667	0.148299	0.37642	0.191287	0.269082	-0.000911483	0.999928	-0.0101649	0.957769	0.00904492	0.961153
WBGene00000845	cup-4	-0.406288	0.101228	-1.0439	0.000131052	-0.59304	0.0203211	-0.832329	0.00161697	-0.912215	0.000826518	-0.997824	0.000374785	0.000190267	0.99991	-0.000159633	0.999667	-0.231642	0.252813	-0.14143	0.510846	0.00623505	0.999928	0.015519	0.948952	-0.029578	0.8766
WBGene00000846	cup-5	0.395643	0.00549637	0.154065	0.302152	0.51718	0.00025609	0.177701	0.227036	0.165	0.289466	0.152641	0.301124	-0.000425789	0.99991	0.000339485	0.999667	-0.195552	0.232764	-0.297793	0.0608811	0.000586179	0.999928	0.00997936	0.957769	-0.00470632	0.982949
WBGene00000854	cux-7	0.0855402	0.766642	0.0196284	0.949103	0.1025	0.729212	0.115885	0.665517	-0.179013	0.541889	-0.0610998	0.805725	-0.00214848	0.99991	1.19056e-05	0.999667	-0.14928	0.454715	-0.164335	0.440059	0.00448027	0.999928	-0.0526299	0.809783	-0.0634916	0.700633
WBGene00000857	cwn-1	-1.07239	4.54632e-05	-0.698467	0.00369514	-1.12955	1.96598e-05	-0.934051	0.000226426	-0.882586	0.0006319	-0.628735	0.00757251	0.000356753	0.99991	-4.65163e-05	0.999667	0.0826079	0.688121	0.115209	0.599806	-0.00840415	0.999928	0.012357	0.958733	0.0618179	0.691314
WBGene00000863	cya-1	0.293686	0.0206909	0.718688	1.49883e-09	0.384064	0.00215028	0.503511	2.59999e-05	0.209615	0.110678	0.288387	0.0173108	-0.00063414	0.99991	0.000335743	0.999667	-0.0770743	0.619769	-0.154156	0.320983	-0.0141965	0.642431	-0.358266	0.00283851	-0.0972741	0.325301
WBGene00000865	cyb-1	0.560864	0.0131572	0.534037	0.0178916	0.551123	0.0160862	0.426114	0.0525069	0.903231	0.000124986	0.270307	0.187389	0.00195285	0.99991	-2.02318e-05	0.999667	0.169928	0.390706	0.188823	0.368321	-0.00265624	0.999928	-0.107971	0.559954	-0.030117	0.862805
WBGene00000866	cyb-2.1	0.313281	0.0109642	-0.480667	4.57618e-05	0.476382	7.41539e-05	-0.327054	0.00621159	0.371067	0.00247713	-0.0856678	0.541483	0.000983	0.99991	0.000655192	0.999667	0.0426598	0.792584	-0.0948702	0.551961	0.00528076	0.884803	0.347066	0.00334624	0.138816	0.161954
WBGene00000867	cyb-2.2	0.395034	5.71932e-05	-0.520722	4.42417e-08	0.463876	1.91375e-06	-0.290109	0.00302854	0.49684	3.44726e-07	-0.110775	0.315724	0.000392616	0.99991	0.000398171	0.999667	0.0853215	0.509916	0.0265504	0.856824	0.0440823	0.282404	0.378591	0.000109459	0.103681	0.23606
WBGene00000868	cyb-3	0.342139	0.16914	0.303435	0.223938	0.431331	0.0885202	0.276376	0.253056	0.820306	0.00177747	0.141494	0.538786	0.000661007	0.99991	7.27839e-05	0.999667	0.231101	0.253712	0.192757	0.363139	-0.000331725	0.999928	-0.062744	0.764033	-0.0294193	0.874873
WBGene00000869	cyc-1	-0.485964	0.00117205	-0.387736	0.00900365	-0.461805	0.00228034	-0.502061	0.00060807	-0.295889	0.0591842	-0.47785	0.000994909	0.000836796	0.99991	7.51483e-05	0.999667	0.15839	0.350131	0.138661	0.438918	-0.00330061	0.999928	-0.0732694	0.637853	0.00164186	0.99199
WBGene00000870	cyd-1	0.121341	0.65065	3.27544	7.23596e-33	0.360442	0.156863	2.76926	5.51998e-24	0.495213	0.0575347	1.75207	2.49211e-10	0.00131392	0.99991	0.000259563	0.999667	0.201557	0.316204	0.0641707	0.778534	-0.0479756	0.634718	-1.38627	6.53109e-07	-0.81802	0.00403641
WBGene00000871	cye-1	0.260294	0.199704	0.321135	0.102066	0.440508	0.0274229	0.199879	0.313929	0.533602	0.00795261	0.199406	0.286395	0.00194748	0.99991	0.000271095	0.999667	0.170993	0.371673	0.0536118	0.808984	-0.00345509	0.999928	-0.0483286	0.800292	0.007065	0.975888
WBGene00000872	cyk-1	-0.0591146	0.72062	0.255097	0.0639215	0.0416732	0.808768	0.139722	0.337524	-0.0620987	0.70484	0.00780113	0.963882	-0.00594595	0.836219	0.000326233	0.999667	-0.000829356	0.996586	-0.0878813	0.615696	-0.00308855	0.995349	-0.191668	0.134511	-0.0550807	0.623114
WBGene00000874	cyk-3	-0.321705	0.00994757	0.159185	0.212083	-0.384361	0.00198202	0.0772958	0.579404	-0.236294	0.0669353	-0.104906	0.443301	-0.00172537	0.99991	-0.000227829	0.999667	0.0784662	0.611928	0.13126	0.40269	-0.00185545	0.999928	-0.229257	0.0478699	-0.100264	0.307162
WBGene00000875	cyk-4	0.251575	0.161036	0.374907	0.0281373	0.388439	0.0274006	0.331261	0.0502648	0.603629	0.000531464	0.117337	0.516217	0.000143909	0.99991	0.000262859	0.999667	0.247714	0.173866	0.151387	0.430982	-0.00075753	0.999928	-0.16049	0.295507	-0.0769344	0.521551
WBGene00000876	cyl-1	0.326406	0.0784232	0.681084	0.000154924	0.465237	0.0117855	0.616387	0.00059	0.199287	0.317897	0.232317	0.181499	-0.000672697	0.99991	0.000232244	0.999667	-0.101889	0.591907	-0.20342	0.296914	-0.00126779	0.999928	-0.300075	0.0680406	-0.175447	0.19938
WBGene00000877	cyn-1	-0.458394	0.048364	-0.473598	0.0411059	-0.444946	0.0601826	-0.474851	0.0367723	0.0454545	0.872473	-0.358766	0.0913194	0.00203429	0.99991	2.59952e-05	0.999667	0.338344	0.102667	0.328969	0.105956	-0.000536835	0.999928	0.0251847	0.910717	0.0169013	0.931763
WBGene00000878	cyn-2	-0.101827	0.764279	0.115528	0.740255	-0.179498	0.599282	0.189727	0.55293	-0.00788245	0.984332	0.0545951	0.850716	0.0402984	0.739186	-5.23907e-05	0.999667	0.0423349	0.825492	0.0756989	0.698851	0.00498817	0.999928	-0.0183914	0.946607	-0.0352915	0.884086
WBGene00000879	cyn-3	-0.0784228	0.737024	-0.43785	0.0296981	-0.109272	0.638175	-0.259635	0.195503	0.424418	0.0438457	-0.185768	0.335425	0.00150992	0.99991	-4.14421e-05	0.999667	0.357615	0.0728862	0.389191	0.0458142	0.00602008	0.999928	0.125701	0.468789	0.0137077	0.943543
WBGene00000880	cyn-4	0.388521	0.0960995	0.342589	0.142381	0.292414	0.229144	0.378127	0.0952963	0.0797762	0.772615	0.165665	0.444406	-0.000784382	0.99991	-0.000118271	0.999667	-0.202594	0.312723	-0.14108	0.511152	0.00163439	0.999928	-0.0712626	0.720691	-0.0535361	0.728585
WBGene00000881	cyn-5	-0.358041	0.137835	0.208821	0.396524	-0.380905	0.122775	0.0924508	0.715742	0.36544	0.152722	-0.0362131	0.881129	0.000772491	0.99991	-1.07605e-05	0.999667	0.531665	0.0177148	0.534616	0.0140352	-0.00423596	0.999928	-0.154281	0.418514	-0.0421865	0.804666
WBGene00000882	cyn-6	-0.493989	0.0163838	-0.368636	0.0706276	-0.333624	0.11595	-0.400463	0.0449902	0.0412789	0.868392	-0.152286	0.442434	5.10134e-05	0.99991	0.000235924	0.999667	0.394123	0.0519341	0.271798	0.171783	-0.00123639	0.999928	0.108086	0.53442	0.0778936	0.561123
WBGene00000883	cyn-7	0.0343229	0.861582	-0.447971	0.00368122	-0.00558668	0.978407	-0.321911	0.0370595	0.271509	0.0992664	-0.155892	0.330255	0.00296709	0.99991	-9.89286e-05	0.999667	0.183698	0.2948	0.222635	0.20823	0.00317478	0.999928	0.194384	0.171671	0.0560868	0.640432
WBGene00000884	cyn-8	1.12879	3.24586e-09	1.91966	3.36112e-24	1.25214	4.30923e-11	1.79643	3.17974e-21	0.68774	0.000302566	1.11035	8.99778e-09	0.0015232	0.99991	0.000195664	0.999667	-0.288663	0.12393	-0.386144	0.0378179	-0.00313541	0.999928	-0.703605	0.000169242	-0.585126	0.00472113
WBGene00000885	cyn-9	0.0822831	0.743446	-0.204364	0.368854	0.08667	0.737616	-0.032792	0.894698	0.00971009	0.971441	-0.0481513	0.832295	-0.00029003	0.99991	1.39045e-06	0.999667	-0.0498651	0.820601	-0.052923	0.81768	0.00743547	0.999308	0.082392	0.665932	-0.00682296	0.978729
WBGene00000886	cyn-10	0.290776	0.191792	0.0258306	0.919292	0.185749	0.434537	0.103828	0.656185	0.167192	0.494743	0.0969027	0.658243	-0.000969155	0.99991	-0.000146968	0.999667	-0.0907742	0.655009	-0.0173022	0.945012	0.00285331	0.999928	0.0531122	0.791068	0.00252739	0.988443
WBGene00000887	cyn-11	0.191188	0.432324	-0.0995303	0.693627	0.0725683	0.792621	0.0240392	0.928718	0.714441	0.00316383	0.0589647	0.79986	0.000941134	0.99991	-0.000147702	0.999667	0.299824	0.138615	0.409661	0.0469672	0.00500987	0.999928	0.100886	0.596824	0.0131679	0.95114
WBGene00000888	cyn-12	0.357913	0.0485243	0.211885	0.249861	0.257292	0.17472	0.210205	0.246803	0.708477	9.2884e-05	0.222096	0.196754	0.0044856	0.99991	-0.000201311	0.999667	0.233746	0.206999	0.327091	0.0737475	0.000160307	0.999928	0.0254174	0.898817	0.0106767	0.955401
WBGene00000889	cyn-13	0.161083	0.453234	0.419056	0.0335013	0.0888682	0.703726	0.387329	0.04551	0.707106	0.000498066	0.205992	0.274737	-0.00153357	0.99991	-0.000119215	0.999667	0.36902	0.0625566	0.444206	0.0216193	-0.000447709	0.999928	-0.100446	0.561495	-0.0466329	0.741212
WBGene00000890	sig-7	0.266478	0.123241	0.291625	0.0813517	0.272719	0.119573	0.254226	0.126913	0.194523	0.286663	0.12464	0.475417	-0.00076374	0.99991	1.18486e-06	0.999667	-0.062756	0.742381	-0.0652197	0.750256	-0.000652025	0.999928	-0.0957645	0.540416	-0.0400344	0.764837
WBGene00000891	cyn-15	0.0534229	0.774323	0.0749288	0.663014	-0.0543208	0.774644	0.0531927	0.764476	-0.061272	0.739357	-0.0489162	0.784054	-0.00057159	0.99991	-0.000279466	0.999667	-0.0918061	0.602815	-0.00470634	0.983823	-0.000438018	0.999928	-0.0891228	0.553261	-0.039877	0.757581
WBGene00000892	cyn-16	0.0791621	0.775693	0.333421	0.180278	0.120479	0.666572	0.268789	0.266252	-0.148724	0.600189	0.0682323	0.777687	-0.00230639	0.99991	3.83955e-05	0.999667	-0.134617	0.502828	-0.165251	0.438918	-0.00160796	0.999928	-0.138051	0.477397	-0.0584664	0.716102
WBGene00000894	dab-1	0.341265	0.0449663	-0.377322	0.0231225	0.389331	0.0228725	-0.153947	0.379802	0.47777	0.00508583	0.00527569	0.980054	0.000422362	0.99991	8.5752e-05	0.999667	0.088883	0.633082	0.0597647	0.770578	0.0118721	0.817057	0.313318	0.043235	0.0609805	0.614458
WBGene00000896	dad-1	0.11891	0.444587	-0.0831789	0.589461	0.0494226	0.774049	-0.240668	0.0843137	-0.111597	0.477881	0.0181196	0.915303	0.0077356	0.761507	-0.000224522	0.999667	-0.193104	0.231924	-0.135852	0.424357	-0.00682104	0.874478	0.0729156	0.621111	0.152538	0.1635
WBGene00000897	daf-1	0.67532	8.22096e-06	0.256184	0.0990445	0.611644	5.86748e-05	0.417936	0.00527797	0.900832	3.34459e-09	0.321726	0.0289684	-0.00116231	0.99991	-0.000163218	0.999667	0.158489	0.349438	0.214685	0.21465	0.00654524	0.919402	0.0613931	0.699566	-0.0241707	0.873205
WBGene00000898	daf-2	0.466571	0.000437642	0.944398	1.92412e-13	0.363962	0.00744115	0.91012	1.88196e-12	0.387033	0.0044908	0.469123	0.000260378	-0.05146	0.270486	-0.000359487	0.999667	-0.0734432	0.654532	0.0150371	0.939435	-0.0006239	0.999928	-0.388438	0.00252957	-0.337051	0.0128466
WBGene00000899	daf-3	-0.252152	0.161918	0.104174	0.57814	-0.101468	0.609735	0.0230225	0.909988	-0.279518	0.127681	-0.119022	0.510096	-0.00126446	0.99991	0.000320812	0.999667	-0.0109682	0.961888	-0.133423	0.495339	-0.00218052	0.999928	-0.172139	0.2578	-0.0581628	0.640453
WBGene00000900	daf-4	0.464156	0.000194538	-0.138467	0.301665	0.424428	0.000760522	0.0194242	0.900659	0.500851	6.72432e-05	-0.00691459	0.965762	-0.000747362	0.99991	-0.000165843	0.999667	0.0224719	0.902289	0.0604559	0.719545	0.0070147	0.82146	0.0972416	0.45874	-0.0105377	0.952114
WBGene00000901	daf-5	-0.032615	0.905185	0.133537	0.579202	0.148394	0.554772	0.104402	0.66441	0.228049	0.359562	-0.059379	0.795302	-0.000738088	0.99991	0.000230919	0.999667	0.163246	0.410599	0.0461733	0.842215	-0.000728422	0.999928	-0.125104	0.497609	-0.0587224	0.691077
WBGene00000903	daf-7	-1.23387	2.67492e-05	-0.383298	0.132685	-1.23104	2.41925e-05	-0.693219	0.00846449	-1.25306	1.95556e-05	-1.32649	1.18566e-05	-0.00451746	0.99991	-5.14791e-06	0.999667	-0.0126261	0.95826	-0.00999693	0.970495	-0.0177018	0.919443	-0.695005	0.0111714	-0.211698	0.260542
WBGene00000904	daf-8	0.097496	0.683683	0.616076	0.00347054	-0.00852123	0.975223	0.562367	0.00696278	0.0774178	0.761711	0.191568	0.336631	-0.0148568	0.830353	-0.000151111	0.999667	-0.0178538	0.941791	0.058148	0.797101	-0.000989634	0.999928	-0.25306	0.151043	-0.143108	0.314472
WBGene00000908	daf-12	-0.273826	0.22284	0.146035	0.52242	-0.489588	0.028316	0.10732	0.643664	-0.728255	0.0016579	0.0167565	0.942235	0.00643998	0.99991	-0.000263094	0.999667	-0.259772	0.19502	-0.131336	0.542639	-0.000985716	0.999928	-0.0729797	0.69801	-0.0267377	0.875149
WBGene00000910	daf-14	-0.143969	0.550143	0.297588	0.181284	-0.0531985	0.846878	0.190523	0.392122	-0.0133077	0.961326	-0.0293146	0.900713	-0.163453	0.2157	0.000121038	0.999667	0.0891305	0.662952	0.0275742	0.907528	-0.00314954	0.999928	-0.22914	0.209501	-0.0846761	0.552194
WBGene00000911	daf-15	-0.00869841	0.975675	0.120857	0.639964	0.115977	0.672587	0.107008	0.672474	-0.344959	0.181544	-0.0454552	0.851473	-0.00164377	0.99991	0.000136938	0.999667	-0.195449	0.327989	-0.291367	0.159018	-0.000223079	0.999928	-0.101998	0.600875	-0.0520308	0.745476
WBGene00000912	daf-16	0.292517	0.0798503	0.999444	3.68042e-10	0.25207	0.141463	0.756708	2.05074e-06	0.202068	0.252209	0.377224	0.0146539	0.00237549	0.99991	-0.000104858	0.999667	-0.0778879	0.673352	-0.0434958	0.830959	-0.0118943	0.79461	-0.504439	0.0015618	-0.18444	0.145828
WBGene00000913	daf-18	0.658995	0.00432491	-0.103529	0.674114	0.57367	0.013286	0.159352	0.492091	0.385286	0.108175	0.0938202	0.67819	-0.00038801	0.99991	-9.36002e-05	0.999667	-0.171383	0.387327	-0.124922	0.566815	0.0206376	0.823537	0.134015	0.469963	-0.0138832	0.946198
WBGene00000914	daf-19	0.843119	2.06669e-09	0.524088	0.000176683	0.838599	2.29543e-09	0.635762	4.81842e-06	0.802284	1.70677e-08	0.316024	0.0226162	-0.0018129	0.99991	-9.27295e-06	0.999667	-0.035922	0.847317	-0.034278	0.856316	0.00297075	0.999928	-0.123184	0.367267	-0.163973	0.142478
WBGene00000915	hsp-90	-0.264795	0.192068	-0.192733	0.341466	-0.406412	0.0428002	-0.193044	0.333467	0.0703913	0.762793	-0.344465	0.0601056	0.000506626	0.99991	-0.000206419	0.999667	0.245756	0.202468	0.357506	0.0620831	-0.000250632	0.999928	-0.117449	0.489897	-0.0595829	0.656564
WBGene00000917	daf-25	-0.0743856	0.659463	-0.280277	0.0514637	-0.178837	0.25214	-0.18906	0.199319	0.0927035	0.576532	-0.148942	0.318068	0.000107354	0.99991	-0.00030224	0.999667	0.137796	0.403982	0.228975	0.166775	0.00207679	0.999928	0.0781903	0.598365	0.0100802	0.955401
WBGene00000920	daf-28	-1.05141	0.00410142	-0.248879	0.429444	-0.852541	0.0136397	-0.605165	0.062066	-0.566409	0.0955915	-0.0637158	0.817012	0.00463706	0.99991	8.4219e-05	0.999667	0.153046	0.403782	0.10596	0.598276	-0.0244784	0.930356	0.0779718	0.737509	0.221782	0.295607
WBGene00000923	daf-31	0.0176463	0.925912	-0.311766	0.0295049	0.187261	0.227254	-0.250201	0.0824019	-0.124727	0.441133	-0.136495	0.368528	0.000339032	0.99991	0.000507141	0.999667	-0.115508	0.491005	-0.263133	0.104388	0.00117994	0.999928	0.110949	0.430421	0.0383773	0.763512
WBGene00000928	dao-2	-1.08568	0.00591371	1.49639	0.000301212	-1.21668	0.00282434	1.20694	0.00245288	-0.514745	0.148619	1.31094	0.00134699	-0.00324409	0.99991	-5.27012e-05	0.999667	0.160205	0.362474	0.198391	0.288561	-0.00790707	0.999928	-0.0340783	0.895159	0.0187542	0.943298
WBGene00000929	dao-3	-0.257944	0.0818478	-0.17764	0.228896	-0.415914	0.00420705	-0.164528	0.267441	-0.150284	0.341978	-0.0434765	0.796326	-0.000190436	0.99991	-0.000445987	0.999667	0.0933592	0.579814	0.223852	0.178639	0.000174314	0.999928	0.0909859	0.521738	0.0468027	0.693391
WBGene00000931	dao-5	-0.549958	0.000913722	0.153732	0.380213	-0.41311	0.0148402	0.0302179	0.87803	-0.205575	0.25483	-0.304281	0.0552046	0.000104734	0.99991	0.000297074	0.999667	0.270816	0.129652	0.166285	0.37645	-0.00386663	0.999928	-0.458141	0.00506563	-0.249472	0.0848271
WBGene00000933	dap-3	-0.310226	0.0340528	-0.14902	0.320717	-0.434083	0.00274826	-0.200788	0.167613	-0.542525	0.000187487	-0.263645	0.0581526	-0.000379267	0.99991	-0.000338856	0.999667	-0.175447	0.295327	-0.0812384	0.660209	-0.00125476	0.999928	-0.0960232	0.500573	-0.0291095	0.841578
WBGene00000935	daz-1	0.348882	0.0712828	-0.0391473	0.859464	0.576645	0.00274742	0.0333996	0.879773	0.580558	0.0029466	0.0653042	0.752624	4.1062e-05	0.99991	0.000361865	0.999667	0.141585	0.460534	-0.00740432	0.976575	0.00217926	0.999928	0.0715642	0.687339	0.0125422	0.948063
WBGene00000936	dbl-1	-0.689646	0.00287089	0.681085	0.0012021	-1.12351	8.32442e-06	0.115665	0.611529	-0.825078	0.000738033	-0.220372	0.2764	0.000379858	0.99991	-0.000472173	0.999667	-0.0570126	0.790527	0.147987	0.49203	-0.315789	0.105741	-1.01863	6.91231e-06	-0.22652	0.173496
WBGene00000937	dbr-1	-0.00325559	0.989085	0.0317988	0.89142	-0.133038	0.551907	-0.00420161	0.984829	-0.199304	0.36344	-0.0730191	0.729003	0.000762657	0.99991	-0.000202522	0.999667	-0.133286	0.493049	-0.0431545	0.849133	-0.00103486	0.999928	-0.0720785	0.690725	-0.0246716	0.882717
WBGene00000938	dcp-66	0.0969518	0.733023	0.376804	0.147691	0.235766	0.389194	0.255214	0.313063	-0.382325	0.167351	0.151824	0.519306	-0.000146231	0.99991	0.000129288	0.999667	-0.27636	0.177547	-0.385528	0.0667416	-0.0038916	0.999928	-0.0904912	0.660382	-0.0192926	0.928282
WBGene00000939	dcr-1	0.0281016	0.93562	0.129781	0.685493	0.0207189	0.954785	0.0972474	0.751625	-0.301903	0.364615	-0.0456673	0.869123	-0.00250628	0.99991	-7.0331e-06	0.999667	-0.14674	0.437931	-0.149096	0.460874	-0.00111745	0.999928	-0.099932	0.656559	-0.0486108	0.820546
WBGene00000940	dcs-1	0.250051	0.174703	0.0682879	0.732739	0.188627	0.325591	0.114824	0.546663	0.613528	0.00061134	0.0990593	0.59901	0.00184235	0.99991	-0.000129366	0.999667	0.252628	0.170464	0.314535	0.0838931	0.00132259	0.999928	0.0289143	0.883761	-0.00133738	0.993164
WBGene00000941	ddp-1	-0.141335	0.578255	-0.631213	0.00849805	-0.11277	0.675846	-0.490105	0.0349833	0.482766	0.0511239	-0.391487	0.072231	-0.000101971	0.99991	3.82693e-05	0.999667	0.417624	0.0534175	0.392192	0.0577957	0.00377046	0.999928	0.0810133	0.680963	0.0121525	0.955401
WBGene00000942	deb-1	-1.55192	2.71827e-15	-2.20896	5.15239e-29	-1.36234	3.49809e-12	-2.30555	1.39211e-31	-1.79365	5.93626e-20	-1.89693	3.86433e-22	0.0263649	0.567187	0.000261419	0.999667	-0.153665	0.421848	-0.279302	0.149353	-0.0026106	0.999928	0.163391	0.327051	0.171622	0.227126
WBGene00000950	deg-1	-0.413751	0.198331	-0.502944	0.139794	-0.501917	0.132427	-0.835891	0.0261842	-1.16877	0.00367582	-0.201679	0.464568	0.00249565	0.99991	-4.36752e-05	0.999667	-0.200845	0.268846	-0.175467	0.34161	-0.0148529	0.999928	0.0941336	0.689002	0.165992	0.420384
WBGene00000958	dgk-1	-1.66452	8.12848e-08	0.163011	0.520523	-1.31141	8.61228e-06	-0.287772	0.234014	-1.16965	5.44737e-05	-0.124318	0.591865	-0.000639982	0.99991	0.000225315	0.999667	0.174819	0.37226	0.0522198	0.819091	-0.122176	0.364978	-0.213955	0.268442	0.0401895	0.821684
WBGene00000959	dgk-2	-0.784762	4.17568e-06	0.178405	0.29844	-0.849944	6.44847e-07	-0.110145	0.541154	-0.703014	4.94904e-05	-0.0622005	0.740907	-0.00206514	0.99991	-0.000113396	0.999667	0.0625523	0.749033	0.109286	0.586214	-0.0422534	0.492245	-0.183431	0.211455	0.0138164	0.938382
WBGene00000961	dgn-1	-0.116471	0.611887	1.80797	3.80471e-17	0.12289	0.597687	1.40739	6.82255e-11	0.334205	0.124345	1.20416	3.22128e-08	-0.000127271	0.99991	0.000389296	0.999667	0.317349	0.108978	0.14147	0.498084	-0.0385473	0.607834	-0.422008	0.0266882	-0.0503664	0.722513
WBGene00000962	dhc-1	-0.091593	0.736981	0.208769	0.406639	-0.145616	0.590323	0.149165	0.550887	-0.547258	0.0338831	-0.08129	0.733906	-0.00422595	0.99991	-5.14456e-05	0.999667	-0.253483	0.211788	-0.228617	0.280151	-0.00175045	0.999928	-0.200392	0.303534	-0.0939953	0.545876
WBGene00000963	dhp-1	-0.0958058	0.73778	-0.129312	0.640793	-0.393255	0.143863	-0.358008	0.15947	-1.36918	6.5454e-06	-0.0371149	0.88399	-0.0244974	0.786877	-0.000320796	0.999667	-1.08066	0.000703945	-0.491519	0.0285792	-0.0143865	0.963697	0.0419318	0.855607	0.121973	0.46654
WBGene00000964	dhp-2	-1.43334	4.91688e-07	-1.63779	1.51702e-08	-1.84437	5.90847e-10	-1.72148	4.32656e-09	-1.47893	2.51277e-07	-1.10959	7.23535e-05	0.000549804	0.99991	-0.000323246	0.999667	-0.0270912	0.908463	0.137202	0.521165	-0.00241162	0.999928	0.231418	0.257539	0.211559	0.257278
WBGene00000965	dhs-1	0.196912	0.0849872	0.11784	0.307579	0.336036	0.00210757	0.0694428	0.578444	0.190246	0.0974498	0.101167	0.408139	4.24158e-05	0.99991	0.000722046	0.999667	-0.00928759	0.95614	-0.133001	0.339105	-0.000924492	0.999928	-0.00753206	0.964435	0.0157472	0.914263
WBGene00000966	dhs-2	0.361012	0.141675	-2.9226	2.78808e-20	1.23529	3.17807e-06	-1.43212	7.79404e-07	1.90968	9.91419e-13	0.22577	0.305369	0.00146219	0.99991	0.021971	0.595832	1.43003	8.6939e-07	0.349006	0.088295	1.17252	0.000739328	3.20436	1.00241e-24	1.63627	5.96006e-09
WBGene00000967	dhs-3	0.262197	0.115972	-2.46159	4.99692e-45	0.453321	0.00524584	-1.43038	1.32324e-17	0.0373714	0.852023	-0.261619	0.0934204	0.00130424	0.99991	0.00044373	0.999667	-0.181937	0.304349	-0.339585	0.0485477	0.955654	4.93143e-06	2.10872	1.12762e-32	1.05759	1.47893e-09
WBGene00000969	dhs-5	-0.552992	0.0100189	0.927767	3.68779e-06	-0.389647	0.0734849	0.79635	7.11562e-05	0.0768398	0.754837	1.16674	1.9465e-08	0.00236717	0.99991	0.000213482	0.999667	0.468234	0.0223987	0.335731	0.0885661	-0.0032018	0.999928	0.11918	0.468789	0.134792	0.299362
WBGene00000970	dhs-6	-0.242039	0.123109	-0.506853	0.00056951	-0.282097	0.0718183	-0.444871	0.00242417	-0.306849	0.0499561	-0.384652	0.00750479	-0.000153316	0.99991	-9.30507e-05	0.999667	-0.0435558	0.82029	-0.0156048	0.941614	0.00111988	0.999928	0.0572469	0.723959	0.0122346	0.944975
WBGene00000972	dhs-8	-0.521291	0.0902459	1.38907	3.90189e-05	-0.814751	0.017345	1.0776	0.00103551	-0.951036	0.00870734	0.270817	0.282559	-0.000914452	0.99991	-0.000173942	0.999667	-0.120135	0.507331	-0.0288868	0.891262	-0.00987888	0.999928	-0.76497	0.0091033	-0.358005	0.124462
WBGene00000973	dhs-9	0.102015	0.617398	0.0818638	0.681598	-0.0686053	0.752536	0.099877	0.611548	0.499349	0.0062864	0.235804	0.167591	-0.00070107	0.99991	-0.000338946	0.999667	0.288414	0.117967	0.445214	0.0140685	0.000556735	0.999928	0.122233	0.443577	0.0570859	0.652495
WBGene00000974	dhs-11	0.1008	0.707434	0.0671212	0.804241	0.0696891	0.810609	0.0391055	0.883893	0.695972	0.00656158	0.0951034	0.686661	0.00146887	0.99991	-3.76101e-05	0.999667	0.343337	0.102255	0.379752	0.0668571	-0.000907468	0.999928	0.0288115	0.899838	0.0214417	0.913665
WBGene00000975	dhs-12	-0.0962654	0.671249	-0.17248	0.409284	-0.253446	0.233235	-0.177638	0.385612	0.17012	0.447392	-0.131171	0.512363	0.00180876	0.99991	-0.000236036	0.999667	0.18691	0.332666	0.311257	0.108615	-0.000383706	0.999928	0.00875844	0.969846	0.00817964	0.970454
WBGene00000976	dhs-13	0.0261076	0.929679	0.689698	0.00512023	0.194936	0.453793	0.415809	0.0767123	0.347302	0.176819	0.125521	0.583267	0.00383915	0.99991	0.000187936	0.999667	0.185603	0.351421	0.0840723	0.70741	-0.0109831	0.974492	-0.367382	0.0825107	-0.0892256	0.559326
WBGene00000977	dhs-14	-0.445276	0.0352608	-1.02766	3.44498e-06	-0.77799	0.0003539	-0.619522	0.0032734	-0.573307	0.00918263	-0.878251	9.07231e-05	-0.013512	0.835565	-0.000447058	0.999667	-0.061497	0.76916	0.132465	0.536411	0.031208	0.701206	0.0641545	0.741843	-0.0650008	0.645577
WBGene00000980	dhs-17	0.532815	0.000776053	-0.135754	0.431601	0.51567	0.00126757	0.129075	0.452474	0.723171	6.05183e-06	0.295336	0.053892	-0.00131266	0.99991	-5.34618e-05	0.999667	0.129909	0.457705	0.151293	0.405925	0.0312476	0.566144	0.427438	0.00575429	0.0766826	0.501193
WBGene00000981	dhs-18	-1.47299	1.76473e-12	-1.17457	7.43641e-09	-1.3662	4.53e-11	-1.17376	1.03187e-08	-1.3429	1.01527e-10	-0.643838	0.00101381	-0.00371759	0.99991	0.000122747	0.999667	0.0670279	0.745086	0.00993579	0.970348	7.76831e-05	0.999928	0.324566	0.0688628	0.260841	0.118111
WBGene00000982	dhs-19	0.115669	0.531268	0.127042	0.467656	0.430896	0.0091887	0.270479	0.0953184	0.786686	1.3921e-06	0.66564	3.33946e-05	0.0113749	0.73726	0.000923222	0.999667	0.541687	0.000762671	0.263552	0.132281	0.00543859	0.968446	0.500236	0.00169384	0.264801	0.0654643
WBGene00000983	dhs-20	1.00379	0.00202603	-0.647071	0.0420433	1.75051	5.44732e-07	0.076754	0.798718	1.46152	1.56674e-05	1.90305	8.00168e-08	0.0355604	0.725513	0.000928101	0.999667	0.156705	0.422691	-0.0937232	0.667158	0.285271	0.184146	2.72434	5.27111e-14	1.56155	2.37358e-06
WBGene00000984	dhs-21	-0.1726	0.450089	-1.02811	6.05143e-06	-0.439643	0.0458242	-0.573897	0.00728474	-0.573708	0.0109053	0.222623	0.258391	0.000187559	0.99991	-0.000374992	0.999667	-0.243303	0.220694	-0.0725552	0.749077	0.0432903	0.614215	1.36794	8.00666e-09	0.891666	0.000227549
WBGene00000985	dhs-22	0.413952	0.00286067	0.0936974	0.539156	0.388602	0.00577071	0.210902	0.135233	0.783175	1.09231e-08	0.210099	0.129424	-0.000510142	0.99991	-9.23562e-05	0.999667	0.286551	0.0742891	0.318054	0.0411329	0.00368748	0.97494	0.0963064	0.491371	0.00490487	0.982513
WBGene00000986	dhs-23	-1.29053	0.00140611	-1.41422	0.000871269	-0.76202	0.0268952	-1.57948	0.000378443	0.556727	0.0901652	-0.578973	0.0654701	0.00285532	0.99991	0.000278264	0.999667	2.13261	9.0655e-06	1.42516	0.000765542	-0.00478362	0.999928	0.242929	0.318125	0.220805	0.308505
WBGene00000987	dhs-24	-0.136039	0.511215	0.0405544	0.851427	-0.105592	0.62447	0.0447819	0.835137	0.319619	0.104172	-0.0743946	0.7142	-0.00116501	0.99991	5.8831e-05	0.999667	0.341781	0.0747447	0.320767	0.086844	0.000165936	0.999928	-0.0801368	0.644862	-0.0439393	0.750204
WBGene00000988	dhs-25	-4.287	5.08215e-64	-3.98082	4.24001e-57	-4.5863	5.19895e-72	-4.1595	6.05174e-62	-2.4216	8.41529e-23	-4.42537	2.3042e-68	-0.000612456	0.99991	-0.000278611	0.999667	1.71742	3.28747e-10	2.01457	1.13241e-13	-0.0062323	0.999928	-0.222415	0.243621	-0.0567102	0.713961
WBGene00000989	dhs-26	2.22829	4.32796e-07	0.24205	0.476002	2.83078	2.90036e-10	1.69996	0.000166198	5.32004	2.72157e-31	5.63786	1.86233e-33	0.00818616	0.99991	0.000384596	0.999667	2.75475	5.25797e-11	2.18734	3.3594e-07	0.691463	0.0369259	4.97096	1.56812e-31	3.5955	1.6544e-17
WBGene00000990	dhs-27	-0.342677	0.0996435	1.08593	5.74531e-08	-0.446968	0.0341992	0.99509	7.48722e-07	-0.224357	0.318789	0.547076	0.00455362	-0.00074412	0.99991	-0.000128124	0.999667	0.0899665	0.654804	0.158073	0.446839	-0.00207241	0.999928	-0.341627	0.0482831	-0.18448	0.196893
WBGene00000991	dhs-28	-1.31286	1.74066e-15	-1.61911	6.41005e-23	-1.53332	1.56731e-20	-1.64518	1.85431e-23	-1.13999	4.03916e-12	-0.909125	3.66591e-08	0.00111613	0.99991	-0.000443871	0.999667	0.113877	0.529244	0.275837	0.120155	-0.00053755	0.999928	0.612511	0.000252095	0.663158	0.000360937
WBGene00000992	dhs-29	-1.41552	1.39268e-06	0.279505	0.242209	-0.998087	0.000233355	-0.223937	0.348465	-0.921938	0.000732871	0.0130898	0.958269	0.00188736	0.99991	0.00030014	0.999667	0.191561	0.333871	0.0385479	0.86935	-0.212954	0.214054	-0.16127	0.388785	0.0899156	0.553362
WBGene00000993	dhs-30	-0.337835	0.0406961	-1.08823	3.38611e-11	-0.406613	0.0140938	-0.756509	2.68771e-06	-0.0660308	0.732514	-0.47112	0.00259317	-0.00230515	0.99991	-0.000137154	0.999667	0.219131	0.215374	0.275327	0.116566	0.031877	0.578523	0.486844	0.00306165	0.0996232	0.389677
WBGene00000994	ints-6	-0.0950254	0.673921	-0.00898461	0.970271	-0.0860061	0.714784	-0.0282118	0.902234	-0.553545	0.00727543	-0.127846	0.522004	0.000282481	0.99991	1.84792e-05	0.999667	-0.308748	0.114271	-0.326806	0.0912281	-0.000585391	0.999928	-0.0873507	0.624069	-0.0376955	0.804666
WBGene00000995	die-1	0.149135	0.436732	0.689347	6.03803e-05	0.31366	0.0841236	0.633714	0.000221848	0.477516	0.00748154	0.332007	0.0450888	0.000598076	0.99991	0.000321952	0.999667	0.235054	0.200145	0.115312	0.564192	-0.00104435	0.999928	-0.210368	0.170737	-0.104888	0.383068
WBGene00000996	dif-1	-0.379385	0.0578627	-0.493212	0.0123903	-0.467474	0.0205772	-0.491182	0.0116584	0.0436001	0.858041	-0.344164	0.0627883	0.000538351	0.99991	-0.000114235	0.999667	0.311864	0.11012	0.381617	0.0486333	-0.000274898	0.999928	0.0531618	0.780779	0.0298457	0.854819
WBGene00000998	dig-1	-1.33232	0.00125432	-1.4943	0.000711916	-1.69102	9.628e-05	-1.44314	0.00107335	-2.30036	2.24029e-07	-1.5963	0.000363884	-0.00372959	0.99991	-0.00014189	0.999667	-0.240466	0.205355	-0.151932	0.419634	0.00106972	0.999928	-0.039744	0.881537	-0.0279147	0.914984
WBGene00001000	dim-1	-2.33621	1.77676e-20	-4.29906	4.3567e-64	-2.47495	1.01867e-22	-3.6712	6.93168e-48	-1.92967	1.37853e-14	-2.95618	8.86858e-32	0.000673131	0.99991	-0.000119373	0.999667	0.198996	0.319878	0.2805	0.173678	0.134894	0.335631	1.2158	4.62106e-06	0.463798	0.0497107
WBGene00001001	dis-3	-0.0137275	0.954262	-0.0603675	0.77805	-0.0730777	0.746157	0.00583591	0.978732	-0.168163	0.424384	-0.0747448	0.7142	0.000112727	0.99991	-0.000100104	0.999667	-0.107993	0.574313	-0.0674521	0.754666	0.00189385	0.999928	-0.0167911	0.937129	-0.0291744	0.854864
WBGene00001002	div-1	0.10813	0.436656	0.165626	0.194573	0.114619	0.408433	0.139739	0.284499	0.298148	0.0179985	0.0803221	0.574281	-0.000145648	0.99991	1.99941e-05	0.999667	0.159381	0.286992	0.157954	0.304853	-0.000434017	0.999928	-0.0572615	0.685697	-0.0219035	0.876929
WBGene00001005	dlc-1	-0.0264446	0.909355	-0.375112	0.0415853	0.139446	0.501007	-0.379315	0.0361631	0.185452	0.36325	-0.275643	0.114287	0.00162901	0.99991	0.000303135	0.999667	0.152681	0.41763	0.0306375	0.892007	-0.000388972	0.999928	0.0335389	0.867791	0.0214167	0.899063
WBGene00001006	dlg-1	-0.541714	0.0307205	3.00132	2.66173e-27	-0.301651	0.243161	2.46308	7.33906e-19	-0.436381	0.0972699	1.18559	2.25432e-05	-0.0457197	0.557319	0.000257353	0.999667	0.0720879	0.730212	-0.0658152	0.772145	-0.0587732	0.585267	-1.66272	3.73601e-09	-1.04811	0.000206509
WBGene00001007	dli-1	-0.112205	0.66495	0.0899838	0.7282	-0.0879236	0.749571	0.00858072	0.974902	0.364791	0.145626	-0.066827	0.776133	0.00140623	0.99991	3.2337e-05	0.999667	0.30297	0.136464	0.290359	0.158964	-0.00297537	0.999928	-0.100478	0.60196	-0.0259745	0.88704
WBGene00001008	dlk-1	-0.704158	5.62773e-05	-0.0562785	0.777222	-0.716673	4.35561e-05	-0.337685	0.0478409	-0.932041	2.01552e-07	-0.287159	0.0823269	-0.00171928	0.99991	-1.75093e-05	0.999667	-0.142033	0.44573	-0.139445	0.480868	-0.0322128	0.586617	-0.187653	0.221146	0.0071318	0.973382
WBGene00001016	dna-2	0.306976	0.0033115	0.425445	1.90977e-05	0.2726	0.0102976	0.450804	5.43504e-06	0.433315	2.46923e-05	0.161829	0.13532	-5.39737e-05	0.99991	-0.000207598	0.999667	0.10709	0.415767	0.142241	0.289394	0.000520586	0.999928	-0.214277	0.0308857	-0.211873	0.0269849
WBGene00001017	dnc-1	-0.296075	0.218143	0.379791	0.109493	-0.301761	0.221793	0.260946	0.261751	-0.575762	0.0202141	-0.107822	0.639044	-0.00397626	0.99991	5.53036e-06	0.999667	-0.140211	0.485313	-0.150014	0.484643	-0.00352734	0.999928	-0.429467	0.0481626	-0.228618	0.203093
WBGene00001018	dnc-2	0.0742213	0.701183	0.258745	0.120549	-0.0265308	0.902828	0.223916	0.178267	0.143177	0.439162	0.049628	0.790534	-0.000151789	0.99991	-0.000227945	0.999667	0.0494635	0.801105	0.133523	0.48322	-0.000614327	0.999928	-0.137853	0.359613	-0.0653762	0.585047
WBGene00001019	dnj-1	0.0732056	0.767098	0.116086	0.612703	0.12045	0.618113	0.0339259	0.888119	-0.331407	0.144045	0.0637068	0.774151	0.00104892	0.99991	5.94959e-05	0.999667	-0.272073	0.171178	-0.315152	0.113215	-0.00263347	0.999928	-0.0212924	0.923357	0.0117676	0.954036
WBGene00001020	dnj-2	0.150099	0.559944	-0.178685	0.474374	0.132573	0.621903	-0.13123	0.599371	-0.198531	0.460549	0.0225903	0.925233	0.000934219	0.99991	-2.57467e-05	0.999667	-0.216454	0.283682	-0.208803	0.323266	0.00134026	0.999928	0.120448	0.527941	0.0506543	0.751683
WBGene00001021	dnj-3	-0.139394	0.52333	-0.0458962	0.839172	0.0337766	0.894837	-0.172448	0.39731	-0.0185348	0.940392	-0.0367603	0.865489	-0.00247947	0.99991	0.000289933	0.999667	0.0886531	0.656134	-0.0379868	0.866669	-0.00488459	0.999928	0.00102249	0.996436	0.0429258	0.764523
WBGene00001022	dnj-4	0.213865	0.351701	-0.0941811	0.696158	0.176718	0.46253	-0.0141848	0.956572	0.0495994	0.854161	-0.0203795	0.929227	-0.00158557	0.99991	-5.65288e-05	0.999667	-0.1142	0.56629	-0.0884808	0.688605	0.00268709	0.999928	0.0387484	0.855607	-0.00280802	0.987744
WBGene00001023	dnj-5	0.583392	7.74039e-12	0.310326	0.000324613	0.536478	3.96538e-10	0.402036	2.34769e-06	0.28689	0.00135057	0.295665	0.000649338	0.00098633	0.99991	-0.000365285	0.999667	-0.275529	0.00875345	-0.232982	0.0331048	0.0025706	0.9387	-0.00320652	0.983541	-0.0508552	0.582245
WBGene00001025	dnj-7	-0.323078	0.0639809	-0.00142825	0.994882	-0.240671	0.185098	-0.0788121	0.678927	-0.392436	0.0266651	-0.101893	0.577541	-0.000354125	0.99991	0.00017987	0.999667	-0.0396212	0.849462	-0.109884	0.580119	-0.00218386	0.999928	-0.07499	0.651361	-0.0111395	0.952824
WBGene00001026	dnj-8	0.215585	0.273329	0.30659	0.100836	0.191198	0.344783	0.220809	0.238878	0.0559942	0.803674	0.101665	0.602574	-8.3856e-05	0.99991	-5.20937e-05	0.999667	-0.121878	0.522276	-0.103418	0.616548	-0.00206099	0.999928	-0.116525	0.480494	-0.033872	0.825536
WBGene00001027	dnj-9	-0.250895	0.0503329	0.243004	0.0467195	-0.220829	0.091054	0.0627355	0.658912	-0.443325	0.000435379	-0.120186	0.369834	8.9497e-05	0.99991	0.000128275	0.999667	-0.15614	0.306244	-0.188258	0.220103	-0.0104703	0.704193	-0.343259	0.00338969	-0.102359	0.294417
WBGene00001028	dnj-10	-0.0214603	0.944142	-0.0871447	0.753694	-0.0143401	0.963844	-0.0211458	0.941026	-0.348728	0.199605	-0.053238	0.828241	-0.000408229	0.99991	8.07683e-06	0.999667	-0.179503	0.36759	-0.19294	0.362586	0.00251958	0.999928	0.00939396	0.970329	-0.0122442	0.956145
WBGene00001029	dnj-11	0.0689586	0.814777	0.0397156	0.893959	0.12341	0.673954	0.0543777	0.846136	-0.260425	0.36344	-0.0931663	0.706749	-6.37466e-05	0.99991	4.75461e-05	0.999667	-0.182887	0.358096	-0.223784	0.290371	0.000751119	0.999928	-0.0875075	0.673461	-0.0536138	0.754479
WBGene00001030	dnj-12	-0.156922	0.19863	0.355403	0.00120636	-0.0635881	0.635225	0.239283	0.0335016	-0.122302	0.325464	-0.0400776	0.776133	0.000324552	0.99991	0.000449275	0.999667	0.0331465	0.835311	-0.0514791	0.746462	-0.00312763	0.959407	-0.373319	0.000694733	-0.210264	0.0409725
WBGene00001031	dnj-13	-0.123305	0.301421	-0.271334	0.0109959	-0.0758708	0.545025	-0.223017	0.0393053	0.0983196	0.415982	-0.202796	0.0629094	5.90974e-05	0.99991	0.000251487	0.999667	0.198676	0.135949	0.157189	0.253555	0.00085294	0.999928	0.0423414	0.75846	0.00464893	0.981687
WBGene00001032	dnj-14	0.399645	0.00692438	1.15543	3.98145e-16	0.718853	6.48193e-07	0.828217	6.1666e-09	0.329916	0.0316171	0.726552	4.7045e-07	0.015244	0.604274	0.001156	0.999667	-0.0645792	0.716277	-0.321721	0.0448481	-0.0579183	0.347426	-0.33211	0.0134562	-0.03221	0.815524
WBGene00001033	dnj-15	0.263747	0.230362	-0.0209876	0.933777	0.245833	0.277313	0.0759379	0.743229	0.227299	0.330558	0.0524285	0.813957	-0.000697869	0.99991	-3.47865e-05	0.999667	-0.0353126	0.87742	-0.0187372	0.939873	0.00352617	0.999928	0.0491037	0.804493	-0.00440198	0.984797
WBGene00001034	dnj-16	-0.0467812	0.755482	0.239286	0.0497268	-0.161087	0.225946	0.152067	0.233135	-0.122357	0.369879	-0.0156713	0.918942	-0.00171101	0.99991	-0.000461291	0.999667	-0.0634166	0.685005	0.0353558	0.836725	-0.00195323	0.999928	-0.211521	0.0653832	-0.0854757	0.385043
WBGene00001035	dnj-17	0.0560788	0.852013	-0.166347	0.544227	0.109129	0.715204	-0.0448041	0.874955	-0.24665	0.396415	-0.0981678	0.690759	-0.00102241	0.99991	4.6302e-05	0.999667	-0.165302	0.404402	-0.204567	0.331859	0.0051894	0.999928	0.0190341	0.938538	-0.0211907	0.919839
WBGene00001036	dnj-18	0.338234	0.137278	0.0341738	0.896263	0.455552	0.0476349	0.145676	0.530177	0.164188	0.51867	0.0568871	0.804068	0.000620117	0.99991	0.000122215	0.999667	-0.12108	0.543889	-0.195517	0.349898	0.00457816	0.999928	0.020355	0.929196	-0.023023	0.900379
WBGene00001037	dnj-19	-0.19522	0.13274	0.0342148	0.813345	-0.0583571	0.693625	-0.0189877	0.900048	-0.140326	0.296034	-0.133393	0.308875	0.000677579	0.99991	0.000564071	0.999667	0.0508974	0.750602	-0.0706025	0.666971	-0.00111141	0.999928	-0.138154	0.252412	-0.0548444	0.609322
WBGene00001038	dnj-20	-0.339104	0.0557592	-0.0633358	0.749278	-0.484729	0.00598973	-0.17052	0.345241	-0.238418	0.202893	-0.281976	0.088991	-0.000248705	0.99991	-0.000266352	0.999667	0.0843406	0.657368	0.192197	0.315488	-0.00350488	0.999928	-0.176234	0.252	-0.0459108	0.728585
WBGene00001039	dnj-21	-0.338704	0.129474	-0.467376	0.03427	-0.483469	0.0324713	-0.437496	0.0430638	0.0161067	0.953575	-0.307748	0.127836	0.000331381	0.99991	-0.00015911	0.999667	0.242788	0.22365	0.346178	0.0851034	0.000360407	0.999928	0.0520812	0.796709	0.0226653	0.900936
WBGene00001040	dnj-22	0.047649	0.874927	-0.0673338	0.815122	0.0793477	0.794967	-0.0541444	0.846573	-0.212138	0.465962	-0.0432456	0.865179	-0.000842044	0.99991	2.73896e-05	0.999667	-0.142739	0.474867	-0.167887	0.429514	0.000348281	0.999928	0.00545246	0.983541	0.000447599	0.997158
WBGene00001041	dnj-23	0.0382697	0.758655	-0.0501453	0.66275	0.122953	0.263788	-0.0135149	0.914904	0.104368	0.348523	-0.108495	0.330042	-5.13484e-05	0.99991	0.000513663	0.999667	0.0587354	0.660856	-0.0178441	0.906456	0.000687981	0.999928	-0.0511277	0.683103	-0.049681	0.614458
WBGene00001042	dnj-24	-0.245476	0.22155	0.256227	0.183973	-0.107722	0.625766	-0.0195197	0.932504	-0.115502	0.604739	-0.0111512	0.959454	0.0511425	0.395714	0.000239815	0.999667	0.0996079	0.610253	-0.0031511	0.991001	-0.0249913	0.695557	-0.186691	0.249962	0.00212236	0.989676
WBGene00001043	dnj-25	0.163852	0.24231	0.28338	0.0273964	0.245229	0.0697913	0.294964	0.0207968	0.0291907	0.856461	0.11078	0.436126	0.000282975	0.99991	0.000284601	0.999667	-0.116898	0.454715	-0.188251	0.229637	0.000325201	0.999928	-0.119378	0.35295	-0.0834058	0.41483
WBGene00001044	dnj-26	0.538574	0.046459	0.097715	0.736579	0.508609	0.0636916	0.240879	0.357423	0.149131	0.628772	0.11914	0.62955	0.0015758	0.99991	-3.20045e-05	0.999667	-0.217527	0.279743	-0.204066	0.331859	0.00761058	0.999928	0.0294737	0.901199	-0.0261868	0.899259
WBGene00001045	dnj-27	0.162839	0.265908	0.865506	1.0927e-11	0.190676	0.188515	0.701154	4.35632e-08	0.517156	0.000111732	0.443257	0.000547465	-0.0016082	0.99991	8.48239e-05	0.999667	0.290878	0.0625566	0.273109	0.0730176	-0.00568808	0.890708	-0.332216	0.00799916	-0.116951	0.249416
WBGene00001046	dnj-28	0.436263	0.00378176	0.237662	0.120722	0.410287	0.00732564	0.333873	0.024345	0.215	0.185388	0.446898	0.00201943	-0.000694972	0.99991	-8.24941e-05	0.999667	-0.184261	0.278792	-0.163008	0.356904	0.00272129	0.999928	0.166316	0.227436	0.0465805	0.701722
WBGene00001047	dnj-29	-0.108741	0.295465	0.0252367	0.821518	-0.0935441	0.37375	0.0346757	0.758681	0.0499023	0.650635	-0.121871	0.230789	-0.00201206	0.99991	0.000110318	0.999667	0.146017	0.225024	0.132867	0.282685	0.000177921	0.999928	-0.127967	0.187645	-0.0999724	0.236291
WBGene00001048	dnj-30	-0.0448342	0.869334	-0.0653509	0.797648	0.0487003	0.864551	-0.113979	0.636362	-0.0986666	0.71349	-0.0776649	0.735318	-0.00903333	0.99991	0.000114485	0.999667	-0.0302264	0.898358	-0.0957705	0.665301	-0.00189263	0.999928	-0.0173793	0.940918	0.0064135	0.98039
WBGene00001049	dog-1	0.224604	0.0667557	0.439081	0.000104339	0.361687	0.00221734	0.408619	0.000307143	0.37571	0.00149485	0.26906	0.0193767	-0.00301683	0.988344	0.000599131	0.999667	0.125431	0.383207	0.00881435	0.962874	-0.000449826	0.999928	-0.113647	0.341567	-0.0562736	0.590284
WBGene00001050	dom-3	0.513552	0.00165826	0.317649	0.0524845	0.438112	0.00848448	0.316544	0.050329	0.21637	0.222791	0.201636	0.212084	-0.000838421	0.99991	-0.000176515	0.999667	-0.236664	0.181571	-0.178677	0.333862	0.000176954	0.999928	-0.0555377	0.744318	-0.0315045	0.833054
WBGene00001051	cks-1	0.477594	0.00408584	0.202457	0.238471	0.72601	1.20497e-05	0.152396	0.382961	0.367209	0.033101	0.229028	0.156218	0.000997232	0.99991	0.000523067	0.999667	-0.093102	0.613178	-0.278419	0.116864	-0.00105665	0.999928	0.0344914	0.854592	0.0326689	0.825167
WBGene00001053	dop-2	0.14762	0.625752	0.155452	0.607547	0.0701389	0.838697	0.217215	0.442216	-0.115662	0.74113	0.171795	0.499325	0.00338418	0.99991	-7.10548e-05	0.999667	-0.131735	0.492715	-0.0920233	0.664608	0.00352528	0.999928	0.0355343	0.884254	-0.00183695	0.99271
WBGene00001054	dpf-1	-1.53415	2.35433e-06	-0.80554	0.00406036	-1.73393	3.0247e-07	-1.24988	5.71908e-05	-1.38023	1.37301e-05	-1.03092	0.000739746	4.98803e-05	0.99991	-0.000108191	0.999667	0.0401618	0.851522	0.109113	0.603105	-0.0209172	0.910987	-0.0793561	0.710496	0.0352928	0.862409
WBGene00001055	dpf-2	-0.569778	0.00582409	-2.01764	1.9474e-19	-0.662611	0.00151613	-1.79281	9.54127e-16	-1.40859	1.57998e-10	-1.54664	3.25928e-12	-0.00170139	0.99991	-0.000106359	0.999667	-0.535055	0.00845297	-0.457332	0.0223686	0.00805012	0.978922	0.265038	0.146466	0.0592507	0.674732
WBGene00001056	dpf-3	0.271946	0.110405	0.306371	0.0626851	0.233217	0.183373	0.258233	0.115787	-0.044015	0.827109	0.0643488	0.73005	-0.000101987	0.99991	-9.68128e-05	0.999667	-0.252445	0.154782	-0.222613	0.221661	-0.000900231	0.999928	-0.161855	0.276855	-0.074448	0.526873
WBGene00001057	dpf-4	-0.344462	0.0156132	-0.210041	0.143154	-0.418728	0.00322763	-0.281823	0.0430376	-0.468341	0.00100184	-0.300327	0.0271486	-0.00082624	0.99991	-0.000203822	0.999667	-0.0901867	0.590417	-0.0350322	0.855045	-0.00180738	0.999928	-0.0783464	0.592836	-0.0127194	0.941343
WBGene00001058	dpf-5	0.129831	0.513502	-0.208823	0.256405	0.0535385	0.808128	-0.119645	0.532206	0.443706	0.0155362	-0.0891913	0.643996	0.000118039	0.99991	-0.000150526	0.999667	0.221993	0.23179	0.293368	0.111365	0.00233117	0.999928	0.0643721	0.711402	0.00620908	0.978745
WBGene00001059	dpf-6	-0.186586	0.49262	-1.41797	9.08901e-06	-0.39537	0.142246	-1.30232	3.74151e-05	-1.89143	5.32564e-08	-0.100606	0.680345	-0.0380431	0.6459	-0.000188856	0.999667	-1.61056	4.61848e-05	-1.10778	0.00123746	0.00323168	0.999928	1.17877	0.000277438	0.97758	0.00201238
WBGene00001060	dpf-7	0.12075	0.411476	0.140031	0.312755	-0.0146424	0.933739	0.0445023	0.77371	-0.0391264	0.808346	0.014638	0.927997	-0.00053846	0.99991	-0.000484611	0.999667	-0.136606	0.382658	-0.0206654	0.912202	-0.00240438	0.999928	-0.0902615	0.505455	-0.011053	0.949275
WBGene00001061	dpl-1	0.271858	0.0310013	0.206242	0.0985067	0.362738	0.00342512	0.236318	0.0546921	0.517106	2.13295e-05	0.101098	0.462572	-0.000387637	0.99991	0.000348112	0.999667	0.201602	0.172564	0.128351	0.408431	0.000661639	0.999928	-0.0706574	0.605112	-0.0575261	0.590284
WBGene00001063	dpy-1	0.166129	0.581027	0.699099	0.0224357	0.131747	0.684655	0.661482	0.0277096	0.25294	0.43808	0.543201	0.054323	-0.000594026	0.99991	-3.53369e-05	0.999667	0.0296797	0.896572	0.054056	0.808804	-0.000496544	0.999928	-0.0286998	0.905194	-0.0117114	0.962357
WBGene00001068	dpy-6	-2.90152	1.73988e-13	-2.76868	1.03608e-12	-2.8368	5.75352e-13	-3.20455	1.22362e-15	-2.79972	1.43073e-12	-2.40518	1.69014e-10	0.00451207	0.99991	2.99665e-05	0.999667	0.0186958	0.932663	0.00139927	0.995876	-0.0226199	0.951053	0.0909552	0.690204	0.228446	0.288493
WBGene00001072	dpy-10	0.454814	0.042719	1.68875	7.94486e-13	0.463733	0.0424317	1.62377	7.56014e-12	0.668933	0.00403451	1.32875	2.81101e-08	-0.0028718	0.99991	-2.08817e-06	0.999667	0.107888	0.58913	0.113559	0.600734	-0.0015297	0.999928	-0.182611	0.295507	-0.0794272	0.560927
WBGene00001073	dpy-11	-0.00314956	0.982441	0.116766	0.309357	0.0800221	0.522956	-0.0389956	0.763604	0.00255891	0.985273	0.00114132	0.992685	0.00347679	0.890867	0.000430066	0.999667	0.00508976	0.977169	-0.0701657	0.636264	-0.00810667	0.725461	-0.0904929	0.444767	0.0173307	0.902186
WBGene00001075	dpy-14	-1.52246	0.00371771	2.09762	0.00109313	-0.857272	0.0440825	1.73173	0.00393103	-0.251303	0.533396	1.11125	0.0230721	-0.0135588	0.99991	0.000287243	0.999667	0.318295	0.107289	0.147601	0.330282	-0.00647867	0.999928	-0.131202	0.609623	-0.0423089	0.872783
WBGene00001076	dpy-17	-2.29611	2.80373e-07	0.76473	0.0368976	-1.61244	0.000151935	0.598136	0.0803314	-0.351436	0.323877	0.164305	0.556384	-0.0703616	0.537375	0.000423108	0.999667	1.56203	0.00100782	0.470043	0.0423165	-0.004574	0.999928	-0.245973	0.310988	-0.107317	0.592279
WBGene00001077	dpy-18	0.0761762	0.73917	0.88981	6.74762e-06	0.187468	0.382628	0.747024	0.00014698	0.552129	0.00629402	0.581464	0.0026236	0.00285584	0.99991	0.000171551	0.999667	0.328762	0.0930644	0.25045	0.204099	-0.00364886	0.999928	-0.148889	0.373688	-0.0355531	0.818218
WBGene00001078	dpy-19	0.560134	0.00889364	0.101792	0.664922	0.606938	0.00509748	0.266833	0.207535	0.394327	0.0827766	0.36666	0.0641118	0.000585817	0.99991	5.00327e-05	0.999667	-0.119078	0.544546	-0.148699	0.477354	0.00776923	0.978518	0.210379	0.22888	0.0389922	0.801202
WBGene00001080	dpy-21	0.0467398	0.831456	1.48993	2.36213e-16	0.310635	0.0970239	1.29554	1.18918e-12	0.110374	0.597807	0.480469	0.00534681	-0.00269593	0.99991	0.000553125	0.999667	0.0440109	0.832488	-0.155555	0.428284	-0.00643595	0.968446	-0.878746	1.97395e-06	-0.690649	0.000619439
WBGene00001081	dpy-22	-0.0133306	0.971327	0.351178	0.359979	0.0560265	0.889088	0.277149	0.442153	-0.391988	0.32004	0.0304356	0.923465	-0.00397953	0.99991	5.71451e-05	0.999667	-0.110397	0.469976	-0.142326	0.37645	-0.00234029	0.999928	-0.14421	0.566006	-0.069756	0.759128
WBGene00001082	dpy-23	-0.0914378	0.688581	0.693225	0.000541366	0.106674	0.644514	0.42977	0.0285273	0.448768	0.0311489	0.0849147	0.686033	-0.000202497	0.99991	0.000321177	0.999667	0.391132	0.0513599	0.235835	0.239105	-0.0116247	0.90835	-0.506918	0.0099618	-0.159186	0.262735
WBGene00001085	dpy-26	0.137836	0.570261	0.343124	0.125759	0.149057	0.548016	0.302185	0.166926	-0.0522036	0.848831	0.0393106	0.866277	-0.00229059	0.99991	6.98316e-06	0.999667	-0.125983	0.528041	-0.135519	0.528726	-0.000748771	0.999928	-0.184902	0.311294	-0.0970934	0.499521
WBGene00001086	dpy-27	0.00611121	0.984735	1.24092	5.99998e-05	0.0364593	0.913608	1.00592	0.000853183	-0.119757	0.705158	0.202059	0.397551	-0.00353903	0.99991	2.66465e-05	0.999667	-0.0645408	0.755955	-0.0854902	0.698851	-0.00680183	0.999928	-0.749102	0.00989406	-0.425969	0.0860471
WBGene00001087	dpy-28	0.482416	1.66771e-06	1.10282	4.16959e-30	0.458129	6.46433e-06	0.914809	5.42518e-21	0.372987	0.000309725	0.480066	1.06758e-06	-0.00283599	0.948568	-0.000153261	0.999667	-0.102322	0.437021	-0.0795013	0.57106	-0.0143269	0.560833	-0.580796	4.11568e-09	-0.391468	0.000276347
WBGene00001088	dpy-30	0.0771102	0.737706	0.0475561	0.833482	0.151201	0.49436	-0.000644154	0.997614	0.459918	0.0253446	-0.0583813	0.78284	0.000895111	0.99991	0.000109311	0.999667	0.257832	0.18288	0.211128	0.296108	-0.00140316	0.999928	-0.0708829	0.696919	-0.0203648	0.906812
WBGene00001089	dre-1	-0.301979	0.0738604	0.0243679	0.901372	-0.242302	0.165657	-0.0428558	0.822461	-0.316591	0.0680706	-0.181343	0.267795	0.000580696	0.99991	0.000142113	0.999667	-0.00146876	0.994764	-0.052964	0.796712	-0.00174496	0.999928	-0.164836	0.261542	-0.0597626	0.617275
WBGene00001090	drh-1	0.115244	0.570261	0.310696	0.0858066	0.0554332	0.803112	0.190884	0.30147	-0.159302	0.432395	0.0319985	0.875478	-0.00238593	0.99991	-0.000116313	0.999667	-0.205208	0.271661	-0.162101	0.410899	-0.00330247	0.999928	-0.190524	0.226612	-0.0552716	0.667252
WBGene00001091		-0.357222	0.298871	0.226748	0.537278	-0.317118	0.368288	0.103531	0.770074	-0.718705	0.0733364	0.108418	0.723542	-7.40868e-05	0.99991	3.55624e-05	0.999667	-0.0753573	0.638355	-0.0968534	0.571587	-0.00654943	0.999928	-0.0319506	0.909229	0.00969616	0.980215
WBGene00001092	dro-1	0.343616	0.0024641	0.0945017	0.444008	0.504736	5.44877e-06	0.240747	0.0331207	0.553049	6.5532e-07	0.259227	0.0199632	0.000145478	0.99991	0.000758681	0.999667	0.17495	0.208426	0.038038	0.811784	0.0065455	0.791498	0.142295	0.203783	0.0121273	0.938767
WBGene00001093	drp-1	0.230279	0.0338622	0.0887568	0.438168	0.0999204	0.399203	0.144637	0.188422	0.10296	0.379287	0.0187982	0.891481	-0.000428092	0.99991	-0.00073402	0.999667	-0.116743	0.378973	0.00190014	0.992189	0.00118773	0.999928	-0.0535622	0.677597	-0.0636957	0.508094
WBGene00001094	dars-1	-0.204352	0.180569	-0.13355	0.381385	-0.188576	0.223873	-0.163305	0.276454	0.00352682	0.984554	-0.214268	0.13301	0.000739411	0.99991	5.54755e-05	0.999667	0.174172	0.295636	0.162033	0.344898	-0.00072213	0.999928	-0.0695128	0.647538	-0.0239344	0.872783
WBGene00001095	dars-2	-0.197002	0.383015	-0.50901	0.0174586	-0.44627	0.0416562	-0.517067	0.0144142	-0.641116	0.00408122	-0.382145	0.0552564	-0.00189417	0.99991	-0.00033937	0.999667	-0.269429	0.175939	-0.109684	0.612302	-0.000597001	0.999928	0.035528	0.868873	0.0233163	0.894943
WBGene00001099	dsc-4	-0.997525	8.17076e-13	-1.73279	8.52362e-35	-0.945258	9.33527e-12	-1.70707	9.62963e-34	-1.12239	1.4427e-15	-1.37231	1.22091e-22	-0.000265983	0.99991	0.000126728	0.999667	-0.0927146	0.584846	-0.131937	0.451349	0.00047984	0.999928	0.261797	0.055041	0.178391	0.131423
WBGene00001101	dsh-1	0.228123	0.297254	0.966152	6.0823e-06	0.252316	0.255867	0.690874	0.000977609	-0.0306061	0.905922	0.262092	0.175927	0.00010409	0.99991	2.27043e-05	0.999667	-0.181558	0.352111	-0.200449	0.329982	-0.0111473	0.930628	-0.519213	0.011063	-0.169752	0.25357
WBGene00001102	dsh-2	0.361555	0.00859122	0.652786	7.13283e-07	0.305039	0.0303313	0.672076	3.46436e-07	0.686504	3.68421e-07	0.225051	0.0966872	-0.00070696	0.99991	-0.000194969	0.999667	0.254693	0.107695	0.312873	0.0418037	0.000423593	0.999928	-0.346029	0.00823051	-0.364807	0.0104365
WBGene00001103	dsl-1	1.25505	0.00108797	1.96421	2.86418e-06	1.09393	0.00308525	1.94085	3.79369e-06	1.68465	1.7888e-05	1.84141	8.88116e-06	0.00909142	0.99991	-6.83375e-05	0.999667	0.139069	0.471107	0.19222	0.347466	-0.00022399	0.999928	-0.0142642	0.956092	-0.00616913	0.983238
WBGene00001104	dsl-2	1.3423	2.50896e-05	2.31941	1.5155e-12	1.48918	3.19122e-06	2.2864	2.99975e-12	1.63954	2.37372e-07	1.8021	3.66842e-08	0.004469	0.99991	9.00339e-05	0.999667	0.118415	0.549938	0.0664887	0.76853	-0.000475243	0.999928	-0.203236	0.32584	-0.119968	0.481496
WBGene00001105	dsl-3	-1.1559	0.00761012	1.28515	0.00526001	-0.826481	0.0337144	1.11926	0.0113863	-0.150267	0.703344	0.659263	0.0684621	-0.0779335	0.50077	0.00013175	0.999667	0.34859	0.103267	0.225031	0.210354	-0.00363212	0.999928	-0.12259	0.610316	-0.0502155	0.838585
WBGene00001110	duo-1	-0.00782469	0.964778	-0.00787676	0.96359	0.0222011	0.903956	0.0558117	0.728847	-0.0649849	0.694376	-0.0526512	0.75102	-0.000798342	0.99991	9.48279e-05	0.999667	-0.0465353	0.792679	-0.0734233	0.681325	0.0014801	0.999928	-0.035099	0.834266	-0.04582	0.698782
WBGene00001112	duo-3	0.138405	0.568978	0.0599902	0.811422	0.172084	0.483171	0.0926305	0.699053	-0.144874	0.571255	0.0268369	0.908468	-0.000652672	0.99991	3.42283e-05	0.999667	-0.186036	0.34617	-0.213475	0.307859	0.00124991	0.999928	-0.0146611	0.948683	-0.0178891	0.926435
WBGene00001113	dur-1	-0.908553	0.0023085	-1.69428	3.14368e-07	-0.441918	0.115264	-1.96489	4.18319e-09	-0.678107	0.0208386	-1.13469	0.000397268	0.00435814	0.99991	0.000442485	0.999667	0.0992268	0.617983	-0.0932864	0.66997	-0.00984483	0.999928	0.209902	0.323477	0.342334	0.137948
WBGene00001115	dyb-1	-0.706299	0.00211061	0.299057	0.165301	-0.279806	0.236481	0.108871	0.635771	-0.458306	0.0526629	0.056803	0.799693	-0.00101237	0.99991	0.000715101	0.999667	0.147763	0.460784	-0.0990403	0.655171	-0.00810211	0.974492	-0.139976	0.428211	-0.0124684	0.951968
WBGene00001116	dyc-1	-0.985138	2.20867e-05	-0.513599	0.0162829	-0.936524	4.48074e-05	-0.786251	0.000383226	-1.13015	2.32175e-06	-0.792712	0.000459436	0.00366847	0.99991	3.65957e-05	0.999667	-0.0703545	0.736661	-0.0940064	0.671944	-0.0133185	0.915872	-0.147694	0.412211	-0.00243795	0.988956
WBGene00001119	dyf-3	0.26729	0.199704	0.271913	0.182793	0.390257	0.0590476	0.4757	0.0154679	0.629203	0.0023082	0.0917833	0.66127	-0.00356899	0.99991	0.000173783	0.999667	0.228078	0.237534	0.151786	0.457838	0.00990853	0.93376	-0.0964554	0.580691	-0.200058	0.187017
WBGene00001127	dyf-11	1.27691	0.00388406	1.51525	0.00211294	1.38905	0.00205776	1.96263	0.000155453	0.925166	0.0229839	1.15156	0.010353	-0.00214037	0.99991	3.90875e-05	0.999667	-0.0745979	0.667414	-0.101092	0.587255	0.0145046	0.999928	-0.0526436	0.83941	-0.111428	0.587819
WBGene00001130	dyn-1	-0.730544	0.000132649	-0.368317	0.050469	-0.537229	0.00501592	-0.406811	0.0278354	-0.449168	0.021513	-0.667002	0.000433492	-0.000596338	0.99991	0.000303918	0.999667	0.196561	0.304009	0.0702447	0.746747	-0.00127563	0.999928	-0.197006	0.227823	-0.0909723	0.475738
WBGene00001131	dys-1	-0.403441	0.0901294	0.816844	0.000828657	-0.703816	0.00396413	0.645896	0.00677904	-0.353877	0.164015	0.249565	0.243549	0.000210847	0.99991	-0.000310594	0.999667	0.0441704	0.844572	0.20998	0.320833	-0.0046942	0.999928	-0.317594	0.115973	-0.119605	0.43591
WBGene00001132	alp-1	-2.08516	2.77171e-23	-3.05642	7.80769e-48	-2.00507	1.35014e-21	-2.67867	2.40765e-37	-1.85228	1.04957e-18	-2.52619	1.46561e-33	0.00166984	0.99991	0.000103928	0.999667	0.129875	0.508787	0.0836307	0.700437	0.0301288	0.688898	0.337026	0.067267	0.0343918	0.833036
WBGene00001134	eat-3	-0.314055	0.199704	-0.31024	0.203994	-0.305756	0.225264	-0.240335	0.31388	-0.73358	0.00408122	-0.335659	0.126685	-0.00208275	0.99991	2.0057e-05	0.999667	-0.208958	0.300955	-0.230585	0.275534	0.00184124	0.999928	-0.042854	0.846696	-0.036931	0.83851
WBGene00001137	eat-6	-0.0444056	0.812545	-0.708102	1.60773e-06	-0.0891409	0.612798	-0.526254	0.000358472	0.0694633	0.699401	-0.387799	0.00745691	0.00125403	0.99991	-0.000114149	0.999667	0.0913636	0.601821	0.130384	0.471335	0.00615709	0.932336	0.202069	0.144961	0.0384062	0.770056
WBGene00001145	eat-16	-0.22116	0.323181	-0.351533	0.101027	-0.146679	0.538932	-0.256515	0.225075	-0.603338	0.00699109	-0.30694	0.119396	-0.0013923	0.99991	0.000108747	0.999667	-0.226894	0.253377	-0.296019	0.142451	0.00248218	0.999928	-0.00384057	0.987254	-0.0234783	0.893775
WBGene00001148	eat-20	0.362044	0.0745027	0.712087	0.000380936	0.502473	0.0136717	0.652192	0.00108599	0.650074	0.0016016	0.333946	0.073647	0.00130568	0.99991	0.000190592	0.999667	0.171044	0.374275	0.0863454	0.688338	-0.00119173	0.999928	-0.196699	0.244142	-0.0936136	0.477631
WBGene00001149	bcat-1	-1.1376	2.69299e-11	-0.697345	2.6047e-05	-1.21801	8.2405e-13	-0.842181	4.91237e-07	-1.34908	2.5837e-15	-0.863471	4.52064e-07	0.0657311	0.296882	-0.000151977	0.999667	-0.144092	0.429178	-0.0906334	0.652062	-0.00407572	0.999928	-0.0916793	0.566006	-0.00452369	0.983321
WBGene00001150	ech-1.1	0.0772776	0.776074	-0.4529	0.0662032	0.0450306	0.881137	-0.0741131	0.772796	-0.178491	0.517418	0.141085	0.529206	0.00743005	0.99991	-3.94425e-05	0.999667	-0.154543	0.440464	-0.137621	0.525642	0.0408771	0.685144	0.595854	0.0137434	0.0931796	0.53437
WBGene00001151	ech-2	-0.158802	0.391017	-0.549306	0.00108642	-0.280025	0.116724	-0.41119	0.0135946	0.0455433	0.826161	-0.321599	0.0468901	0.00119494	0.99991	-0.000243586	0.999667	0.159614	0.376812	0.258585	0.156432	0.00356288	0.999928	0.116034	0.459871	0.0187051	0.911299
WBGene00001152	ech-3	-0.0158138	0.956871	-0.0170787	0.952646	-0.0262907	0.931336	-0.162986	0.504067	-0.214419	0.427164	-0.0231089	0.923839	0.00271145	0.99991	-1.05376e-05	0.999667	-0.114125	0.569913	-0.112778	0.607882	-0.00702191	0.999928	-0.00673602	0.977798	0.0418595	0.804666
WBGene00001153	ech-4	-0.0605318	0.767752	-0.68595	4.8866e-05	-0.190024	0.306368	-0.468038	0.00525315	0.32348	0.0703638	-0.319345	0.0497684	-0.00112699	0.99991	-0.000264979	0.999667	0.294736	0.106368	0.412114	0.0204266	0.00848793	0.913647	0.2225	0.145188	0.0372131	0.792554
WBGene00001154	ech-5	-0.420304	0.0298315	-0.945308	1.25439e-06	-0.571224	0.00334266	-0.749633	0.000103613	-0.0681835	0.765852	-0.759418	0.000113194	3.23432e-05	0.99991	-0.000217338	0.999667	0.261506	0.172564	0.37702	0.0482579	0.0060309	0.989977	0.087262	0.619139	-0.00332876	0.986751
WBGene00001155	ech-6	-2.57921	1.1734e-82	-3.38273	6.08872e-140	-2.77245	6.08794e-95	-3.07883	4.74455e-117	-1.93966	1.63928e-47	-3.06833	2.45346e-116	-0.000476363	0.99991	-0.00055882	0.999667	0.519613	0.000209068	0.708546	1.7398e-07	0.0430751	0.412325	0.223734	0.0869415	0.00269548	0.987744
WBGene00001156	ech-7	-0.370017	0.134556	-3.38144	4.2804e-31	-0.840555	0.00115377	-2.68549	4.26778e-21	-0.0782722	0.789721	-1.48357	1.39973e-07	0.0110293	0.99991	-0.000628701	0.999667	0.182652	0.360469	0.488469	0.0240492	0.126513	0.376334	1.74435	5.99423e-09	0.977261	0.000968865
WBGene00001157	ech-8	-0.512766	0.053021	-1.52751	1.10657e-06	-0.54454	0.0440576	-0.91223	0.0015435	-0.810722	0.00463349	-0.179376	0.444238	-0.000274911	0.99991	-1.51187e-05	0.999667	-0.113448	0.567652	-0.109266	0.615781	0.0464642	0.695557	1.13671	0.000337732	0.396143	0.096745
WBGene00001159	eff-1	-1.01944	0.00117398	0.287182	0.284177	-0.800135	0.00709501	-0.0900957	0.746272	-1.02296	0.00130437	0.415531	0.0881229	0.000311745	0.99991	0.000117595	0.999667	-0.000633088	0.997777	-0.0728744	0.740313	-0.0487315	0.670207	0.0960087	0.639261	0.437675	0.0763592
WBGene00001160	efk-1	0.125223	0.348116	0.664797	6.11289e-09	0.151678	0.247093	0.510561	9.0688e-06	0.163173	0.207844	0.185174	0.130805	-0.00739796	0.698353	0.000103824	0.999667	0.0298036	0.860691	0.0084249	0.966119	-0.0053057	0.870036	-0.429925	0.000242048	-0.228201	0.0376977
WBGene00001161	efl-1	0.47986	4.79755e-05	0.809763	1.17475e-12	0.487955	3.81741e-05	0.64549	1.80483e-08	0.361266	0.00294753	0.366956	0.00149376	-0.000407251	0.99991	1.82908e-05	0.999667	-0.107864	0.466475	-0.113728	0.457689	-0.00637273	0.815394	-0.374436	0.00116192	-0.155999	0.115563
WBGene00001162	efl-2	0.212069	0.272781	0.272132	0.139727	0.222711	0.254804	0.31351	0.080272	0.524669	0.00489716	0.0527797	0.792171	-0.000542817	0.99991	9.06528e-06	0.999667	0.213537	0.253657	0.216182	0.2639	0.00130171	0.999928	-0.137752	0.390266	-0.111227	0.369832
WBGene00001163	efn-2	-1.25767	2.33814e-05	-0.12311	0.635341	-0.974378	0.000464348	-0.240561	0.318318	-1.04849	0.000277206	-0.11015	0.637004	0.00275285	0.99991	0.000168275	0.999667	0.0707706	0.729637	-0.0252653	0.915601	-0.00542035	0.999928	-0.0090026	0.970738	0.0312709	0.863967
WBGene00001164	efn-3	-1.70215	4.3145e-07	-2.95094	3.03548e-13	-1.28134	4.7371e-05	-2.79969	1.09144e-12	-1.12495	0.000265338	-2.08047	3.42788e-09	0.00993337	0.99991	0.000251442	0.999667	0.183942	0.340432	0.0528503	0.812705	0.00366061	0.999928	0.351148	0.175228	0.183694	0.370949
WBGene00001165	efn-4	-0.735411	0.000959078	0.811306	0.00010281	-0.491772	0.0255215	0.677771	0.00108362	-0.37706	0.0976207	0.360602	0.0621893	-0.0305739	0.606002	0.000291367	0.999667	0.223284	0.2625	0.081988	0.71207	-0.00328087	0.999928	-0.247279	0.152386	-0.0884604	0.504242
WBGene00001166	eftu-2	0.0168034	0.932487	0.324388	0.0308558	-0.0693234	0.703389	0.266042	0.0771574	0.270386	0.0882901	0.00617687	0.974317	-0.00016681	0.99991	-0.000227208	0.999667	0.200774	0.238268	0.279502	0.0932922	-0.00110657	0.999928	-0.253124	0.0694425	-0.138408	0.223681
WBGene00001167	eef-2	-0.508755	0.0104738	-0.133894	0.526122	-0.545399	0.0066759	-0.193315	0.33783	-0.0102572	0.966702	-0.358342	0.0536388	-0.000472956	0.99991	-3.91471e-05	0.999667	0.36905	0.0625566	0.398515	0.0396901	-0.00200355	0.999928	-0.172963	0.305073	-0.0650438	0.623114
WBGene00001168	eef-1A.1	-0.306149	0.153887	-0.344734	0.101893	-0.26237	0.237365	-0.329049	0.109991	0.144556	0.546154	-0.370284	0.0585178	0.000404418	0.99991	7.0666e-05	0.999667	0.321624	0.107695	0.289754	0.147896	3.13131e-05	0.999952	-0.0400316	0.847089	-0.0201619	0.911299
WBGene00001169	eef-1A.2	-0.34344	0.123349	0.976149	1.98818e-05	-0.135096	0.584214	0.725972	0.00118615	0.238422	0.322107	0.485193	0.021268	0.00157556	0.99991	0.000290257	0.999667	0.418332	0.0468865	0.253485	0.217594	-0.00859626	0.978518	-0.242646	0.187786	-0.0488467	0.745761
WBGene00001171	egl-2	-0.562168	0.0765469	0.00203239	0.99578	-0.933783	0.00942226	-0.0234751	0.942542	-0.585755	0.0851988	0.139678	0.593353	-0.00252859	0.99991	-0.000210128	0.999667	0.00867429	0.968797	0.116149	0.550807	-0.00133913	0.999928	0.0975468	0.658179	0.0653916	0.728983
WBGene00001172	egl-3	-1.03275	2.83742e-06	-0.247453	0.246338	-0.794577	0.000215392	-0.486143	0.0184772	-0.721147	0.000908175	-0.33275	0.0868844	0.000259961	0.99991	0.000263233	0.999667	0.178262	0.362569	0.054061	0.811784	-0.0136939	0.893426	-0.0742147	0.690204	0.0297723	0.859288
WBGene00001173	egl-4	0.0320288	0.869417	0.0571604	0.746955	0.142461	0.406795	0.0757852	0.66441	0.115329	0.509762	-0.130306	0.421795	-0.00101753	0.99991	0.000279203	0.999667	0.0641255	0.727198	-0.024157	0.906809	0.000466126	0.999928	-0.146447	0.305068	-0.10307	0.35571
WBGene00001174	egl-5	-0.139806	0.681065	0.425517	0.228628	-0.281947	0.417093	0.204024	0.538254	-0.329015	0.387204	0.119695	0.683328	-0.000966512	0.99991	-0.000100592	0.999667	-0.0529172	0.755955	-0.00546035	0.97907	-0.0107902	0.999928	-0.115254	0.628877	-0.014426	0.961666
WBGene00001175	egl-6	0.0949235	0.671137	-0.160647	0.441136	0.0704971	0.768081	-0.18309	0.367261	-0.230148	0.299365	-0.0100573	0.963825	0.000882637	0.99991	-4.41518e-05	0.999667	-0.229586	0.235837	-0.215497	0.288163	-0.000865282	0.999928	0.0919783	0.598049	0.0612332	0.646381
WBGene00001177	egl-8	-0.468288	0.000162578	-0.313204	0.0111629	-0.454269	0.000282705	-0.24912	0.0454876	-0.496486	7.84362e-05	-0.372254	0.00201739	-0.0102668	0.627186	6.59241e-05	0.999667	-0.0154361	0.937217	-0.0311032	0.860832	0.00120888	0.999928	-0.0559004	0.697228	-0.0591392	0.580398
WBGene00001178	egl-9	0.0925598	0.628922	-0.00560907	0.97684	0.0259759	0.905744	-0.0042037	0.982981	-0.194048	0.28938	-0.212064	0.19304	-0.0534552	0.336417	-0.000150782	0.999667	-0.222266	0.215713	-0.172266	0.360217	2.89693e-05	0.999928	-0.166197	0.265132	-0.10266	0.379341
WBGene00001179	egl-10	-0.285479	0.109336	-0.656848	0.000120278	-0.18525	0.323062	-0.370518	0.0284366	-0.173233	0.365371	-0.231438	0.162732	-0.00280491	0.99991	0.000212837	0.999667	0.091905	0.627151	0.0126242	0.958203	0.019204	0.72068	0.290647	0.0650678	0.0368996	0.795694
WBGene00001182	egl-13	-0.267083	0.312698	-1.0729	0.00026203	-0.277367	0.310318	-0.967046	0.000893218	-0.570691	0.0422369	0.0708359	0.775416	0.173881	0.240775	6.48606e-07	0.999667	-0.135355	0.496888	-0.141723	0.50851	0.00271279	0.999928	1.19654	0.00012557	1.01111	0.00103792
WBGene00001184	egl-15	-0.913691	4.72666e-05	0.322749	0.11542	-0.960696	1.89966e-05	0.0496967	0.830646	-1.41645	5.99139e-09	0.302784	0.110149	-6.63862e-06	0.99991	-4.98539e-05	0.999667	-0.254901	0.206967	-0.234649	0.263222	-0.0204337	0.768655	0.0151684	0.944244	0.127931	0.348509
WBGene00001186	egl-18	0.670246	0.000723855	1.05287	1.51865e-07	1.01241	4.83438e-07	1.06056	1.63836e-07	0.747597	0.000206534	0.559518	0.00369895	-0.000116842	0.99991	0.000526152	0.999667	0.0348462	0.876771	-0.1729	0.394181	0.000117078	0.999928	-0.288573	0.0958466	-0.227226	0.147245
WBGene00001187	egl-19	-1.64555	1.37283e-10	-0.852587	0.000281726	-1.77709	5.27009e-12	-0.839994	0.000436143	-1.64895	5.57825e-10	-0.618065	0.00682294	0.00212657	0.99991	-0.000105743	0.999667	-0.0141508	0.953698	0.0446847	0.849133	0.000105109	0.999928	0.0831011	0.669996	0.041528	0.803988
WBGene00001188	egl-20	-0.51877	0.0759024	-0.228616	0.429635	-0.73971	0.0178828	-0.701276	0.0226602	-0.747048	0.0211928	-0.139346	0.581868	0.00298482	0.99991	-0.000132223	0.999667	-0.0675831	0.731057	0.00839831	0.974043	-0.0476396	0.708961	0.0209141	0.933703	0.216446	0.285757
WBGene00001189	egl-21	-0.748358	0.00457465	-0.372981	0.14302	-0.760626	0.00400719	-0.634055	0.0137761	-0.439664	0.101744	-0.185585	0.415938	0.00211329	0.99991	-6.93224e-06	0.999667	0.165097	0.406694	0.177281	0.404943	-0.0133107	0.967654	0.0672257	0.748757	0.154024	0.362399
WBGene00001190	egl-23	-0.706357	0.0104108	-0.272384	0.298802	-0.642921	0.0190768	-0.417041	0.101712	-0.634178	0.0257448	-0.155237	0.509686	0.00231629	0.99991	4.6342e-05	0.999667	0.0434209	0.844296	0.0161684	0.947941	-0.00694328	0.999928	0.0358686	0.878244	0.0680836	0.679047
WBGene00001193	egl-26	0.572852	0.00589023	0.271539	0.1977	0.40338	0.0586887	0.294863	0.149312	0.758703	0.000387669	0.247747	0.199415	4.82213e-05	0.99991	-0.000246252	0.999667	0.0971484	0.627047	0.220958	0.27839	0.00101292	0.999928	0.0114356	0.958946	-0.00408755	0.985736
WBGene00001194	egl-27	0.285436	0.189309	0.258727	0.229267	0.438522	0.0427624	0.290852	0.162598	0.0447199	0.862986	0.135257	0.514987	-0.00217714	0.99991	0.000189843	0.999667	-0.169427	0.387043	-0.277687	0.168483	0.00132265	0.999928	-0.0520183	0.792855	-0.0401776	0.797369
WBGene00001196	egl-30	-0.415116	0.0939228	1.014	0.000119934	0.0184396	0.95283	0.518659	0.0334659	-0.224703	0.412237	0.224761	0.309497	0.00130315	0.99991	0.000916385	0.999667	0.121731	0.543545	-0.145193	0.50041	-0.0397548	0.695557	-0.532551	0.0251772	-0.0726878	0.641769
WBGene00001202	egl-36	-1.16254	0.00224913	-1.30341	0.0011426	-1.11927	0.00275281	-1.76606	6.15919e-05	-1.45633	0.000307989	-1.1211	0.0040351	-0.00411818	0.99991	1.18905e-05	0.999667	-0.0716226	0.686949	-0.0820899	0.669891	-0.016166	0.999928	0.0328668	0.900455	0.101459	0.614314
WBGene00001207	egl-43	-0.393641	0.121189	1.94307	2.20606e-13	-0.334114	0.204889	1.69993	2.00214e-10	-0.289129	0.299365	0.505294	0.030445	-0.0949984	0.371553	6.34999e-05	0.999667	0.0699189	0.736832	0.0338095	0.887554	-0.00884353	0.978485	-1.21153	2.16302e-06	-0.919632	0.000489831
WBGene00001208	egl-44	-0.858565	0.00382235	-0.526891	0.0604725	-0.644656	0.023924	-0.638568	0.0240409	-1.10426	0.000340887	-0.766529	0.00926194	-0.0149435	0.988344	0.000139832	0.999667	-0.0819799	0.684463	-0.175845	0.402705	-0.00441179	0.999928	-0.107399	0.60927	-0.0270616	0.898616
WBGene00001209	egl-45	-0.328134	0.0155146	0.106689	0.460836	-0.172936	0.232625	0.0183944	0.910499	-0.174524	0.226234	-0.272753	0.0371203	-0.00200915	0.99991	0.000541476	0.999667	0.134119	0.396984	0.000887403	0.996363	-0.00217208	0.999928	-0.366993	0.00468878	-0.216394	0.0650427
WBGene00001214	ego-1	-0.0520193	0.841073	0.42683	0.0497199	-0.061885	0.815305	0.317547	0.136738	-0.380006	0.0994304	0.0729389	0.744722	-0.00046094	0.99991	-9.9998e-06	0.999667	-0.204983	0.303713	-0.207224	0.320304	-0.00284494	0.999928	-0.219198	0.225217	-0.0828317	0.55691
WBGene00001215	ego-2	-0.0508734	0.806254	0.392657	0.0197329	0.238716	0.187019	0.26203	0.122075	-0.0209363	0.921245	0.101094	0.58088	-0.000475642	0.99991	0.000733022	0.999667	0.0242452	0.912444	-0.205624	0.275534	-0.00350688	0.999928	-0.193736	0.198993	-0.0534942	0.668752
WBGene00001224	ehs-1	-0.0388313	0.828052	0.0412394	0.805333	0.0727655	0.66993	0.02167	0.900659	0.0272526	0.878403	-0.0190243	0.913573	0.00155464	0.99991	0.000332061	0.999667	0.0545268	0.758287	-0.0387881	0.839178	-0.000394631	0.999928	-0.0428635	0.794577	-0.01549	0.924779
WBGene00001225	eif-3.B	-0.233838	0.348111	0.219653	0.374889	-0.186451	0.477527	0.105375	0.677933	0.242623	0.360908	-0.0810885	0.732415	-4.52679e-05	0.99991	5.94634e-05	0.999667	0.305289	0.13583	0.273547	0.188877	-0.00410153	0.999928	-0.210716	0.277749	-0.0702597	0.649602
WBGene00001226	eif-3.C	-0.430701	0.000175384	-0.437481	9.53318e-05	-0.544465	1.70307e-06	-0.419518	0.000180065	-0.620406	5.2763e-08	-0.551327	7.38974e-07	0.000611341	0.99991	-0.000479731	0.999667	-0.154088	0.2849	-0.0607594	0.702608	0.000225587	0.999928	-0.0914961	0.46503	-0.061669	0.548483
WBGene00001227	eif-3.D	-0.176178	0.402701	0.0618924	0.780806	-0.329063	0.10625	0.0118338	0.959796	0.140059	0.530238	-0.0944556	0.645144	0.000135905	0.99991	-0.000231335	0.999667	0.228759	0.235251	0.351491	0.0670314	-0.00142045	0.999928	-0.109688	0.518847	-0.0389697	0.795104
WBGene00001228	eif-3.E	-0.114286	0.613664	0.0158023	0.949103	-0.289533	0.173341	-0.00843611	0.972351	0.0864067	0.718321	-0.106971	0.604047	0.000512329	0.99991	-0.000258619	0.999667	0.140835	0.471041	0.273521	0.168483	-0.000714873	0.999928	-0.0873168	0.627768	-0.0362977	0.817951
WBGene00001229	eif-3.F	-0.388746	0.00126578	-0.0991689	0.448414	-0.447129	0.000203266	-0.164406	0.188996	-0.439575	0.000283418	-0.234156	0.0509447	0.00627474	0.745352	-0.000217841	0.999667	-0.0357823	0.829961	0.0106659	0.955571	-0.00148712	0.999928	-0.114479	0.352755	-0.0337802	0.786233
WBGene00001230	eif-3.G	-0.340437	0.048416	-0.0262752	0.897015	-0.276166	0.120459	-0.0552929	0.773993	0.00475482	0.982481	-0.238503	0.144363	-0.00602676	0.967956	0.000144868	0.999667	0.273393	0.129628	0.223088	0.229336	-0.000756647	0.999928	-0.170927	0.257857	-0.0839498	0.47895
WBGene00001231	eif-3.H	-0.155251	0.238689	-0.0275391	0.848854	-0.242004	0.0564236	-0.0871358	0.519202	-0.251185	0.0469968	-0.17999	0.147119	0.000616594	0.99991	-0.000344466	0.999667	-0.0783238	0.608156	-0.00541165	0.977617	-0.0013052	0.999928	-0.127737	0.292241	-0.0445123	0.691998
WBGene00001232	eif-3.I	-0.0510571	0.825756	0.41259	0.0309992	0.0672429	0.773522	0.267924	0.160015	0.305353	0.134208	0.0926744	0.647196	-0.00011023	0.99991	0.000198096	0.999667	0.254423	0.183223	0.169448	0.401543	-0.00420489	0.999928	-0.203046	0.219284	-0.0545923	0.682634
WBGene00001233	eif-3.K	-0.179232	0.342494	-0.452285	0.00913749	-0.0204281	0.929579	-0.381975	0.0262003	0.224793	0.233798	-0.334312	0.0444811	0.00164674	0.99991	0.00032839	0.999667	0.313198	0.0914121	0.187507	0.327798	0.00139366	0.999928	0.0450493	0.803988	0.00567531	0.981033
WBGene00001234	eif-6	-0.149986	0.553947	0.18435	0.450722	-0.0569235	0.844251	0.0597859	0.815787	0.326809	0.196039	-0.044392	0.853203	0.00227823	0.99991	0.000111451	0.999667	0.305924	0.133623	0.242792	0.246378	-0.00473323	0.999928	-0.145401	0.44176	-0.0341846	0.84864
WBGene00001235	elb-1	0.181462	0.454197	0.235933	0.31199	0.423483	0.0706952	0.214874	0.347107	0.488979	0.0412052	0.163489	0.445713	0.00216841	0.99991	0.000291921	0.999667	0.172748	0.383632	0.0280528	0.906796	-0.000260397	0.999928	-0.0175942	0.94007	-0.00653164	0.980215
WBGene00001236	elc-1	-0.295477	0.0170037	0.0784986	0.558555	-0.229095	0.0721752	-0.0431075	0.763719	-0.503364	3.63485e-05	-0.236425	0.0496407	-0.000182631	0.99991	0.000280661	0.999667	-0.169273	0.256758	-0.234126	0.1067	-0.00390695	0.93992	-0.294344	0.0110115	-0.113856	0.240597
WBGene00001239	elo-1	-0.182992	0.294364	-0.477022	0.00277868	-0.102043	0.58433	-0.580203	0.000251862	-0.571663	0.000481649	-0.339381	0.0282395	0.0887626	0.232323	0.000193725	0.999667	-0.290151	0.102255	-0.369968	0.0324878	-0.00281752	0.999928	0.0621699	0.707021	0.0787894	0.497201
WBGene00001240	elo-2	-1.13276	1.18199e-14	-2.68215	1.2114e-71	-1.43579	1.73556e-22	-2.57885	8.14941e-67	-1.81014	2.7768e-34	-1.51395	6.09752e-25	0.268365	0.0701261	-0.000852001	0.999667	-0.535331	0.000413524	-0.286386	0.0868536	0.00230549	0.999928	1.12663	7.34646e-13	1.00464	4.66349e-10
WBGene00001241	elo-3	0.0585164	0.786619	-0.0431167	0.836068	0.239326	0.213612	-0.172105	0.356971	-0.121794	0.558461	0.0133612	0.948979	0.0149009	0.713614	0.000341575	0.999667	-0.132947	0.480904	-0.278774	0.137375	-0.00473417	0.999928	0.0361811	0.852713	0.0718914	0.564118
WBGene00001242	elo-4	0.577812	0.0801192	0.310034	0.347576	0.581234	0.0827385	0.112148	0.731104	0.928537	0.0115245	0.442861	0.139892	0.00367916	0.99991	-4.37147e-06	0.999667	0.099685	0.597804	0.107321	0.602652	-0.0107749	0.999928	0.0957611	0.673762	0.142361	0.469362
WBGene00001243	elo-5	-0.48609	0.00365889	-4.12401	4.88626e-110	-0.550261	0.00106029	-3.29604	7.38392e-78	-1.18341	3.42787e-12	-1.66882	1.23837e-22	0.333231	0.0661766	-0.000114821	0.999667	-0.512493	0.00242463	-0.461994	0.00803294	0.744979	0.00243984	2.38955	3.29537e-36	1.52418	5.87442e-17
WBGene00001244	elo-6	-0.609956	0.000886857	-4.01966	2.82597e-92	-0.86719	2.80426e-06	-3.14347	1.70034e-60	-0.869091	3.29314e-06	-1.70033	2.62488e-19	0.0959266	0.253751	-0.000422069	0.999667	-0.15672	0.403782	0.00653893	0.978526	0.782155	0.00211602	2.24294	1.13482e-28	1.32635	3.29745e-11
WBGene00001247	elo-9	-1.75731	2.80995e-10	-2.91755	4.68411e-19	-1.81514	1.38182e-10	-2.71688	6.8373e-18	-1.31637	7.55132e-07	-1.59515	4.62318e-09	0.00226328	0.99991	-3.6298e-05	0.999667	0.174878	0.377917	0.205862	0.328737	0.00595961	0.999928	1.0996	0.00118627	0.815479	0.0110464
WBGene00001248	elp-1	-0.774698	0.000712275	-1.05688	7.16087e-06	-0.84416	0.000260545	-1.13777	2.34814e-06	-0.764344	0.00110559	-0.369903	0.0663147	0.000391217	0.99991	-6.49494e-05	0.999667	0.014774	0.951492	0.0518222	0.822286	-0.00193058	0.999928	0.432788	0.0388685	0.497718	0.0367186
WBGene00001249	elt-1	-0.102542	0.702773	0.779892	0.00192784	0.00431508	0.98879	0.646851	0.0085389	-0.109654	0.702278	0.338999	0.124531	-0.0165584	0.868957	0.000121278	0.999667	0.00199386	0.993736	-0.0692279	0.761698	-0.00336384	0.999928	-0.192518	0.314108	-0.0677385	0.659225
WBGene00001250	elt-2	-0.673954	0.00316145	-0.917011	8.52775e-05	-0.555543	0.0148511	-0.880371	0.00016718	-0.816565	0.000577645	-0.626269	0.00513651	0.00421964	0.99991	0.000129011	0.999667	-0.0617118	0.770627	-0.136022	0.528726	0.000820016	0.999928	0.114942	0.53391	0.0519002	0.733023
WBGene00001251	elt-3	-1.66083	5.73622e-13	-0.798309	0.000162572	-1.41009	5.61294e-10	-1.06953	1.20369e-06	-1.61107	5.26392e-12	-0.162174	0.415938	0.724326	0.01499	0.000259423	0.999667	0.0161815	0.947497	-0.113998	0.601027	-0.0107477	0.945595	0.486365	0.0161964	0.795838	0.00105587
WBGene00001253	elt-6	0.934833	0.000599279	2.24871	2.79015e-15	1.31705	2.6788e-06	2.09603	2.15738e-13	1.61288	9.53532e-09	1.69796	3.11352e-09	-0.00198269	0.99991	0.000337537	0.999667	0.322807	0.118363	0.14407	0.504385	-0.00425548	0.999928	-0.281045	0.156438	-0.104862	0.491334
WBGene00001258	emb-4	-0.534814	0.000572905	0.0800896	0.645037	-0.247572	0.133234	0.022033	0.906725	-0.201828	0.231394	-0.213911	0.163785	-0.0413283	0.363953	0.000841215	0.999667	0.269398	0.118363	0.0403742	0.841415	-0.00136291	0.999928	-0.256231	0.0733597	-0.131315	0.25357
WBGene00001259	emb-5	0.135759	0.64248	0.238618	0.399197	0.167267	0.577773	0.200212	0.464768	-0.219456	0.478712	-0.0373933	0.887687	-0.00180195	0.99991	2.01832e-05	0.999667	-0.189023	0.336022	-0.212075	0.311386	-0.000905545	0.999928	-0.166685	0.42603	-0.0887075	0.609097
WBGene00001262	emb-8	-0.215726	0.198761	-0.43141	0.00578996	-0.13371	0.452608	-0.462394	0.00284129	-0.194808	0.25754	-0.358361	0.0179235	-0.0198413	0.558109	0.00020537	0.999667	0.0230322	0.914064	-0.046089	0.819883	-0.000846917	0.999928	0.0240643	0.898994	0.0248923	0.872189
WBGene00001263	emb-9	-2.1805	1.23604e-30	-3.94308	2.04333e-95	-2.20119	4.46547e-31	-3.18518	1.28623e-63	-1.75806	1.8765e-20	-2.6171	1.37509e-43	-0.00365711	0.99991	-2.48026e-05	0.999667	0.26857	0.154182	0.287779	0.1286	0.662696	0.00720719	1.25835	2.51234e-10	0.413333	0.0323881
WBGene00001281	emb-27	0.197404	0.133478	0.110598	0.408073	0.142832	0.295136	0.127915	0.336683	0.0887506	0.534377	0.0629535	0.671866	-0.000742342	0.99991	-0.000223227	0.999667	-0.0965732	0.52688	-0.0484453	0.775811	0.000382589	0.999928	-0.0304897	0.850997	-0.0246089	0.860781
WBGene00001284	emb-30	-0.143944	0.631378	-0.111608	0.717476	-0.213593	0.48325	-0.114924	0.695242	-0.531008	0.0865468	-0.199165	0.427046	-0.0020083	0.99991	-4.90691e-05	0.999667	-0.164533	0.395651	-0.138542	0.508165	-0.000604493	0.999928	-0.0731715	0.744318	-0.0355586	0.866966
WBGene00001303	sec-61.G	-0.731033	2.84149e-10	-1.21002	4.99741e-26	-0.63764	4.34956e-08	-1.17284	2.25288e-24	-0.519272	1.15216e-05	-1.01144	3.21312e-18	0.00139487	0.99991	0.000376545	0.999667	0.182467	0.211487	0.105698	0.496492	0.000674258	0.999928	0.144324	0.222223	0.070592	0.485061
WBGene00001309	emr-1	0.614785	0.000912193	0.503386	0.00609845	0.725216	9.723e-05	0.533334	0.00341633	0.963564	3.30225e-07	0.508426	0.00453501	-8.98375e-05	0.99991	0.000165873	0.999667	0.215111	0.253998	0.149196	0.454457	0.000950428	0.999928	0.0219554	0.914692	0.000124101	0.998728
WBGene00001320	ent-1	0.282477	0.211465	1.04643	5.72907e-06	0.422677	0.0616589	0.571159	0.00921253	0.597625	0.00907582	0.502407	0.0178904	0.0100055	0.972328	0.00015854	0.999667	0.174993	0.375156	0.0957992	0.66357	-0.0488211	0.585267	-0.284083	0.132357	-0.00739242	0.975888
WBGene00001324	eor-1	0.131855	0.387403	0.135674	0.351229	0.225746	0.120573	0.139022	0.340799	0.0655266	0.688784	0.204239	0.137362	0.000443225	0.99991	0.000293024	0.999667	-0.0579328	0.735252	-0.137598	0.41488	0.000138359	0.999928	0.0608064	0.685697	0.030001	0.831908
WBGene00001325	eor-2	0.302384	0.144259	1.03618	4.93434e-07	0.307869	0.144674	1.00115	1.3952e-06	0.170311	0.4539	0.471868	0.0144503	-0.00138009	0.99991	-4.52775e-06	0.999667	-0.100286	0.612474	-0.102114	0.633294	-0.000791658	0.999928	-0.348291	0.0547183	-0.250198	0.128799
WBGene00001328	epi-1	-2.35494	5.8143e-09	-2.35747	1.46869e-08	-2.69396	4.71923e-11	-2.28895	3.22823e-08	-2.85564	2.79216e-12	-2.11284	2.36395e-07	-0.00250894	0.99991	-0.000155682	0.999667	-0.136408	0.463019	-0.0507422	0.811521	0.0012596	0.999928	0.046	0.855607	0.0184698	0.944342
WBGene00001329	epn-1	0.184815	0.369557	0.15507	0.444028	0.427795	0.0293561	0.120964	0.555255	0.400679	0.0453606	-0.101846	0.611548	-0.000554674	0.99991	0.000411054	0.999667	0.139429	0.469362	-0.0275195	0.904981	-0.000761087	0.999928	-0.192928	0.242192	-0.100264	0.437414
WBGene00001330	eps-8	-0.47167	0.00804608	0.0076222	0.971399	-0.174829	0.368751	-0.247785	0.161967	-0.562893	0.0019418	-0.394028	0.0194046	0.0059736	0.991166	0.000688504	0.999667	-0.0495997	0.809435	-0.284902	0.123287	-0.0230281	0.688898	-0.372525	0.0255018	-0.0578734	0.649602
WBGene00001331	erd-2.1	0.0730342	0.762458	0.544639	0.00847941	0.232562	0.293595	0.164501	0.4408	0.281259	0.207454	0.278621	0.146697	0.00752886	0.99991	0.000227349	0.999667	0.133038	0.499082	0.0268968	0.908373	-0.046854	0.571815	-0.119568	0.494181	0.0450699	0.757581
WBGene00001332	eri-1	0.431942	0.0621405	0.201796	0.396183	0.456763	0.0529412	0.262925	0.247541	0.184075	0.476734	0.172014	0.423347	-0.00223982	0.99991	1.38881e-05	0.999667	-0.164031	0.409192	-0.179415	0.396829	0.00254054	0.999928	0.00581198	0.981203	-0.0166255	0.932173
WBGene00001333	erm-1	-0.4005	0.000765796	-0.334089	0.0044144	-0.286058	0.0198917	-0.45566	7.81257e-05	-0.567781	1.5021e-06	-0.459943	6.08943e-05	7.91764e-05	0.99991	0.000492189	0.999667	-0.133866	0.361593	-0.240719	0.0889257	-0.00378199	0.945595	-0.104113	0.404508	-0.00627536	0.974877
WBGene00001334	ero-1	0.608627	1.12075e-06	0.579185	2.54009e-06	0.665434	9.8554e-08	0.556814	6.11689e-06	0.56686	8.03878e-06	0.596755	1.33009e-06	-0.000771353	0.99991	0.000192718	0.999667	-0.0418967	0.80424	-0.0876123	0.59726	-0.000309146	0.999928	0.0202789	0.904471	0.0170865	0.911299
WBGene00001335	F35A5.8	0.352503	0.047349	-0.0695311	0.728038	0.429904	0.0158248	0.0207242	0.922372	0.200732	0.298583	0.0771501	0.689206	0.0036621	0.99991	0.000137247	0.999667	-0.122253	0.509884	-0.179959	0.346492	0.00262794	0.999928	0.104947	0.51101	0.0216131	0.894112
WBGene00001336	qars-1	-0.504523	0.00203123	-0.0325894	0.86528	-0.315668	0.0632397	-0.062614	0.736807	-0.0947215	0.619634	-0.317087	0.0430618	-0.00511929	0.992634	0.000436401	0.999667	0.328542	0.0667818	0.178227	0.336025	-0.000762349	0.999928	-0.243394	0.100705	-0.142246	0.237952
WBGene00001337	ears-1	-0.73853	1.06118e-09	-0.532196	9.08901e-06	-0.815115	1.50564e-11	-0.526026	1.13163e-05	-0.666223	5.388e-08	-0.738564	1.06818e-09	-0.00143146	0.99991	-0.000273411	0.999667	0.0646453	0.683508	0.128455	0.416276	1.71708e-05	0.999928	-0.151117	0.211774	-0.100136	0.312921
WBGene00001338	ears-2	-0.180236	0.323895	-0.189623	0.279189	-0.246962	0.171061	-0.133209	0.457806	-0.215883	0.242681	-0.0944292	0.605173	0.000826795	0.99991	-0.000129025	0.999667	-0.020002	0.929448	0.0280754	0.89788	0.00125408	0.999928	0.0511276	0.77086	0.0093387	0.961354
WBGene00001340	etr-1	0.13423	0.466003	0.236196	0.161517	0.148357	0.421052	0.20757	0.217636	0.346914	0.0435733	0.0942871	0.600978	0.00064619	0.99991	2.38842e-05	0.999667	0.155291	0.3843	0.151114	0.423334	-0.000485313	0.999928	-0.0825538	0.607999	-0.035531	0.802143
WBGene00001345	fos-1	-0.692891	0.000164892	0.236141	0.200211	-0.339972	0.0710761	-0.0842841	0.674486	-0.609846	0.00111577	-0.0633839	0.751675	-0.137266	0.19107	0.000813591	0.999667	0.0655449	0.742617	-0.185176	0.345395	-0.0511259	0.484497	-0.23181	0.144015	0.00410886	0.984859
WBGene00001352	evl-14	0.0272332	0.93735	0.160082	0.607547	0.0539654	0.880373	0.125252	0.677918	-0.368108	0.258355	-0.0267565	0.922061	-0.00216618	0.99991	1.95126e-05	0.999667	-0.179423	0.346235	-0.201687	0.321415	-0.00108302	0.999928	-0.102388	0.645876	-0.049901	0.811076
WBGene00001358	evl-20	0.0326456	0.860474	0.314122	0.0297948	0.0988998	0.560164	0.23912	0.102382	-0.131635	0.43324	0.133472	0.387594	0.000193364	0.99991	0.000187345	0.999667	-0.132592	0.434484	-0.191451	0.26975	-0.00152234	0.999928	-0.116058	0.402969	-0.035451	0.788282
WBGene00001365	exc-4	0.156785	0.425238	1.22106	1.03585e-11	0.292243	0.12109	0.919237	2.86172e-07	0.0218176	0.923135	0.690325	0.000114372	0.00413342	0.99991	0.0002485	0.999667	-0.103931	0.582739	-0.209081	0.281375	-0.0192335	0.72068	-0.375644	0.0224385	-0.0662809	0.591284
WBGene00001366	exc-5	-0.28145	0.310415	0.299312	0.279979	-0.304893	0.285189	0.123006	0.661049	-0.737644	0.0148988	0.11689	0.642056	-0.003176	0.99991	-8.41757e-06	0.999667	-0.187675	0.338565	-0.190379	0.361402	-0.00791853	0.999928	-0.0715921	0.742044	0.00539499	0.984265
WBGene00001368	exc-7	0.0157954	0.952227	1.07927	4.31764e-07	-0.132037	0.579483	0.750451	0.000344359	-0.014593	0.955862	0.604549	0.0033797	0.000412126	0.99991	-0.000210444	0.999667	-0.0206014	0.93278	0.0830424	0.705991	-0.0176247	0.804443	-0.259429	0.138245	-0.0285595	0.862805
WBGene00001371	exl-1	0.575446	0.0121015	0.141342	0.558584	0.422856	0.0698008	0.295356	0.185092	1.19624	7.46896e-07	0.37793	0.0720175	0.00180698	0.99991	-0.000179002	0.999667	0.327027	0.109596	0.458994	0.0267844	0.00712247	0.999928	0.17609	0.339704	0.0320087	0.854585
WBGene00001372	exo-3	-0.126066	0.511191	-0.386784	0.0232614	-0.16856	0.372196	-0.257321	0.133379	0.284801	0.115265	-0.262025	0.110582	-0.00045175	0.99991	-7.95417e-05	0.999667	0.319596	0.0808898	0.360169	0.0440198	0.00348044	0.999928	0.053561	0.760588	-0.00876925	0.964992
WBGene00001374	exp-2	-1.31076	3.07382e-05	-0.545377	0.0363272	-1.72746	1.34284e-07	-0.859424	0.00215199	-1.73809	3.44726e-07	-1.54721	1.01768e-06	-0.000364656	0.99991	-0.000256645	0.999667	-0.146485	0.442669	-0.0212416	0.927124	-0.0147345	0.96333	-0.709727	0.0126139	-0.239464	0.233652
WBGene00001377	eya-1	-0.378068	0.177386	2.49616	4.42563e-14	-0.318298	0.272085	2.08378	3.46872e-10	0.278957	0.361774	1.13855	0.000456672	-0.0142011	0.99991	5.69351e-05	0.999667	0.401139	0.0737043	0.344639	0.09709	-0.0207273	0.90835	-1.09033	0.000653973	-0.516897	0.0551935
WBGene00001385	far-1	-0.19358	0.408001	-0.155061	0.506856	-0.21789	0.3596	-0.13701	0.552835	0.0626118	0.81527	0.101369	0.646767	0.00140652	0.99991	-2.0671e-05	0.999667	0.171786	0.38417	0.19075	0.362072	0.000306029	0.999928	0.183143	0.313515	0.104633	0.468187
WBGene00001386	far-2	-0.0994778	0.63762	-1.09751	5.03276e-09	-0.132726	0.526445	-0.878335	2.60562e-06	-0.0939778	0.666055	-0.413092	0.0189475	0.000885466	0.99991	-5.26589e-05	0.999667	0.00816836	0.973035	0.0313942	0.889854	0.00763595	0.959252	0.516707	0.00505609	0.220718	0.139132
WBGene00001387	far-3	4.10999	3.27619e-49	1.65532	3.71048e-09	4.20536	1.57501e-51	2.95363	1.53642e-26	5.63799	2.97192e-92	4.61939	1.03336e-61	0.0116424	0.998967	7.95416e-05	0.999667	1.42556	9.68022e-07	1.26268	8.09155e-06	1.11791	0.000202342	2.81346	1.49487e-25	1.40438	1.19515e-07
WBGene00001389	far-5	-0.578821	0.03713	-1.79457	3.46351e-07	-0.473063	0.0893646	-1.60412	3.58534e-06	-0.920629	0.00273695	-0.186173	0.434583	0.00158966	0.99991	8.51845e-05	0.999667	-0.119172	0.540776	-0.180748	0.385286	0.00578531	0.999928	1.37078	0.00011074	1.05449	0.00157115
WBGene00001390	far-6	-0.245451	0.195502	0.557571	0.00181297	-0.335176	0.0745953	0.207037	0.259545	-0.226872	0.248287	0.367151	0.0321079	-0.00160268	0.99991	-0.000149036	0.999667	0.0226156	0.920639	0.0859842	0.678299	-0.045236	0.513358	-0.0841569	0.619135	0.0650328	0.604002
WBGene00001391	far-7	0.161183	0.63353	0.749406	0.0543294	-0.827053	0.0352465	0.999657	0.017573	-0.852294	0.0352721	0.799304	0.0379589	-0.0328869	0.846753	-0.0185932	0.995025	-0.558247	0.0470749	0.00433034	0.983555	0.00850845	0.999928	0.038417	0.886154	-0.0158275	0.956209
WBGene00001392	far-8	-0.36541	0.0308892	-1.61589	6.07118e-21	-0.350617	0.0416562	-1.02057	1.48732e-09	-0.357119	0.0399097	0.0590336	0.755274	-0.000164698	0.99991	4.45441e-05	0.999667	0.0171065	0.939943	0.00107713	0.996169	0.427579	0.0395917	1.67686	3.94889e-22	1.07038	1.41314e-09
WBGene00001393	fat-1	0.0832146	0.659933	-0.164695	0.33264	0.116735	0.529074	-0.183032	0.274804	0.227062	0.19217	0.196025	0.222182	0.00314656	0.99991	7.15032e-05	0.999667	0.106631	0.553272	0.0843923	0.667475	-0.000558191	0.999928	0.330079	0.0301097	0.333487	0.0372883
WBGene00001394	fat-2	0.790396	1.56924e-10	-0.52221	2.19272e-05	0.797898	9.77118e-11	0.0085014	0.958352	0.506341	6.22023e-05	0.816167	4.65044e-11	0.00810667	0.696261	2.61896e-05	0.999667	-0.238177	0.114271	-0.248738	0.0921349	0.539556	0.00059952	1.37423	3.73183e-28	0.803731	1.28033e-09
WBGene00001395	fat-3	-0.512001	0.0092247	-1.01798	3.9053e-07	-0.388686	0.0538586	-0.66633	0.000659945	0.253288	0.228676	0.755568	0.00014722	0.0233286	0.629434	0.000195143	0.999667	0.648349	0.000808043	0.50068	0.00917737	0.0237239	0.729554	1.86706	1.03012e-19	1.46704	8.86059e-13
WBGene00001396	fat-4	0.129104	0.33664	-0.477126	4.91724e-05	0.141922	0.285841	-0.397512	0.000751566	0.0167024	0.912174	0.0346849	0.81751	0.00150863	0.99991	4.54798e-05	0.999667	-0.0990207	0.510372	-0.110831	0.478417	0.0015471	0.999928	0.499081	3.48842e-05	0.426352	0.00127396
WBGene00001397	fat-5	2.55906	1.868e-11	-0.167522	0.592732	2.28246	2.06079e-09	0.291684	0.317517	2.91045	2.79178e-14	1.88567	9.0696e-07	1.33235	0.00337249	-0.000151653	0.999667	0.105618	0.579319	0.209149	0.305149	0.0775156	0.580293	2.10216	5.08898e-08	1.15985	0.00111863
WBGene00001398	fat-6	0.652735	0.00036606	-0.238903	0.201003	0.509659	0.00590414	-0.0382544	0.856128	0.215612	0.279104	0.104411	0.587791	0.00156191	0.99991	-0.000247735	0.999667	-0.325441	0.0862457	-0.223329	0.24855	0.00981062	0.910817	0.285051	0.0828211	0.0559432	0.665841
WBGene00001399	fat-7	-0.318665	0.188509	-4.71958	2.03918e-63	-0.703329	0.00435914	-3.41427	1.18046e-36	-2.29934	6.26107e-18	-3.48223	1.06198e-37	0.00258898	0.99991	-0.000474054	0.999667	-1.8891	4.08515e-11	-1.42432	1.00537e-06	1.06448	0.000968182	1.07072	0.000242048	-0.0128053	0.954036
WBGene00001401	fbf-1	-0.000911379	0.997243	1.00096	1.29386e-06	0.00309069	0.990165	0.760002	0.000202262	0.185057	0.41848	0.407586	0.0337432	0.00256494	0.99991	5.84708e-06	0.999667	0.124347	0.526009	0.126297	0.55247	-0.00866699	0.959252	-0.382517	0.0380458	-0.105733	0.426069
WBGene00001402	fbf-2	-0.582284	0.0107693	0.533937	0.01624	-0.631054	0.00647502	0.176989	0.43327	-0.155401	0.543374	-0.0832789	0.713622	0.00474371	0.99991	-4.07991e-05	0.999667	0.27793	0.168888	0.312484	0.123844	-0.0321092	0.701206	-0.600127	0.00728738	-0.119275	0.413203
WBGene00001403	fbl-1	-1.7501	5.19806e-14	-0.188335	0.367445	-2.14002	5.78685e-19	-0.771158	0.000207009	-2.46646	2.57924e-22	-1.01092	4.34465e-06	0.00629753	0.99991	-0.000429348	0.999667	-0.381165	0.0747668	-0.166942	0.433027	-0.339789	0.0959569	-0.736368	0.000665235	-0.0565629	0.686515
WBGene00001404	fbp-1	-0.155342	0.522751	-1.34508	3.53317e-08	-0.156611	0.531629	-0.945483	6.91536e-05	0.223237	0.369067	-0.486683	0.0242868	0.00106179	0.99991	5.85878e-06	0.999667	0.248704	0.215168	0.254045	0.219081	0.0230981	0.791498	0.586318	0.0101928	0.135037	0.369769
WBGene00001405	fce-1	-0.0337192	0.832406	-0.287196	0.0229154	-0.109506	0.44676	-0.364329	0.00335767	-0.323422	0.0131202	-0.0893541	0.536953	0.000174031	0.99991	-0.000282396	0.999667	-0.244781	0.107218	-0.18235	0.242649	-0.0018701	0.999928	0.1435	0.244261	0.168045	0.110697
WBGene00001406	fce-2	-0.00664926	0.973805	0.280795	0.0781951	0.066656	0.730974	0.0943281	0.595274	-0.159241	0.381006	0.187737	0.236194	0.00428001	0.99991	0.000175262	0.999667	-0.116956	0.51396	-0.180509	0.326718	-0.00845431	0.87225	-0.0443977	0.795689	0.0401722	0.757553
WBGene00001410	feh-1	-1.75738	6.09017e-07	-0.469079	0.0829094	-1.48285	1.34504e-05	-0.786601	0.00645008	-1.37597	3.55464e-05	-0.616895	0.0232403	0.000750513	0.99991	0.000134352	0.999667	0.102217	0.587818	0.0263077	0.907134	-0.0159615	0.961891	-0.0835481	0.694064	0.0229861	0.916201
WBGene00001411	fem-1	0.088773	0.490274	0.0730937	0.558555	0.000808429	0.995221	0.0742852	0.559161	0.15813	0.189737	-0.0282449	0.842273	-0.000225466	0.99991	-0.000432478	0.999667	0.0589904	0.686704	0.140174	0.328043	4.63203e-05	0.999928	-0.0799434	0.515599	-0.0487374	0.646148
WBGene00001412	fem-2	0.291301	0.195315	0.0783683	0.748579	0.352238	0.121121	0.133749	0.559418	0.895901	9.4271e-05	0.123888	0.565145	-0.000945104	0.99991	6.20387e-05	0.999667	0.357167	0.0820579	0.325855	0.104388	0.00207133	0.999928	0.0411676	0.846189	0.0028808	0.987744
WBGene00001413	fem-3	0.228402	0.190972	0.00878454	0.965511	0.192286	0.284231	0.031035	0.874536	0.0380596	0.853527	0.149443	0.377383	0.000114307	0.99991	-8.94287e-05	0.999667	-0.152063	0.395989	-0.123777	0.519199	0.000553048	0.999928	0.108333	0.483652	0.0487973	0.699872
WBGene00001414	fer-1	0.969384	0.00907361	0.757668	0.0365433	0.698788	0.0431112	1.13244	0.00486826	0.597345	0.0938258	0.97031	0.0117462	-0.000935886	0.99991	-0.000131071	0.999667	-0.119529	0.513216	-0.0475209	0.820601	0.013133	0.999928	0.0752135	0.749643	-0.014529	0.957353
WBGene00001423	fib-1	-0.487517	0.0237869	-0.739884	0.000670904	-0.563782	0.00988735	-0.582943	0.00635949	0.0459692	0.861364	-0.472396	0.0210886	0.00047717	0.99991	-7.85177e-05	0.999667	0.380383	0.0644469	0.439714	0.0290476	0.00419995	0.999928	0.106133	0.556954	0.0170904	0.92905
WBGene00001425	fis-2	0.480224	0.034939	0.862396	0.000220185	0.478363	0.0389169	0.727387	0.00162449	1.08244	6.17193e-06	0.48889	0.024067	-0.00143934	0.99991	-1.39316e-05	0.999667	0.325028	0.11098	0.342602	0.08912	-0.00340052	0.999928	-0.157657	0.388663	-0.0468147	0.761082
WBGene00001426	fkb-1	-0.0441627	0.778453	-0.253912	0.0473483	0.0254508	0.880062	-0.22544	0.0796579	-0.0313136	0.843554	-0.090922	0.530801	0.000875357	0.99991	0.000260252	0.999667	0.0118829	0.950723	-0.0491555	0.776753	0.000450932	0.999928	0.114145	0.375959	0.0555556	0.610286
WBGene00001427	fkb-2	0.0960442	0.724764	-0.257716	0.301671	0.340651	0.18055	-0.166861	0.500947	0.563861	0.0290731	-0.0640563	0.788602	0.00803602	0.99991	0.000271369	0.999667	0.259446	0.202093	0.113261	0.606271	0.00288481	0.999928	0.0952374	0.632383	0.0257891	0.89204
WBGene00001428	fkb-3	-1.39521	3.4026e-16	-0.900441	3.26858e-08	-1.55537	2.12315e-19	-0.897634	4.42542e-08	-0.887755	1.30128e-07	-0.663286	4.51267e-05	0.000299695	0.99991	-0.000273642	0.999667	0.345019	0.0625566	0.475225	0.00783415	5.49302e-05	0.999928	0.131659	0.388508	0.0739487	0.532552
WBGene00001430	fkb-5	-0.708377	0.00089269	-1.19172	7.01038e-08	-0.836713	0.000102927	-0.76716	0.000310754	-0.53315	0.0141242	-0.299374	0.120692	0.00376228	0.99991	-0.000141842	0.999667	0.116209	0.557029	0.195324	0.343941	0.0348316	0.665532	0.712017	0.00129829	0.19275	0.217763
WBGene00001431	fkb-6	-0.141842	0.362628	-0.201467	0.165393	-0.15435	0.320324	-0.11145	0.468792	0.0628038	0.708847	-0.249805	0.0707269	5.53797e-05	0.99991	-2.99078e-05	0.999667	0.170991	0.299625	0.183616	0.277225	0.00213887	0.999928	-0.0479055	0.765482	-0.0644813	0.561886
WBGene00001432	fkb-7	-0.591873	0.0527397	2.13248	1.48788e-10	-0.432337	0.152302	1.92414	8.75231e-09	-0.218789	0.504543	1.43378	1.84689e-05	0.00245063	0.99991	0.000111902	0.999667	0.17324	0.362569	0.108549	0.603194	-0.00647835	0.999928	-0.354531	0.110039	-0.125431	0.453613
WBGene00001433	fkb-8	-1.0039	0.0022832	-0.0411985	0.896754	-1.2123	0.000422	-0.170488	0.542327	-0.293123	0.349024	-0.242874	0.32413	0.00351145	0.99991	-0.000103421	0.999667	0.306698	0.13654	0.408391	0.0590057	-0.00713335	0.999928	-0.148768	0.47898	-0.0323013	0.876268
WBGene00001435	fkh-3	1.29441	3.68185e-19	1.22018	1.64467e-17	1.125	8.10614e-15	1.35414	4.25905e-21	0.961349	5.95824e-11	0.817252	2.46925e-08	-0.000829943	0.99991	-0.000476991	0.999667	-0.251749	0.117069	-0.128588	0.453473	0.00344782	0.978922	-0.311088	0.0180775	-0.470103	0.00208154
WBGene00001436	fkh-4	1.14171	3.44731e-12	1.44566	3.45815e-19	1.0241	3.64608e-10	1.59283	6.43861e-23	0.695937	3.21777e-05	0.76314	3.57105e-06	0.000246162	0.99991	-0.000247935	0.999667	-0.325587	0.0620765	-0.248138	0.155101	0.00413163	0.978485	-0.58522	0.000146749	-0.751692	5.69216e-06
WBGene00001438	fkh-6	-0.131093	0.668276	0.191528	0.518504	-0.0781922	0.816642	0.0599545	0.843694	-0.310107	0.343777	0.110466	0.670868	0.0733283	0.473792	4.8686e-05	0.999667	-0.0706748	0.722324	-0.105704	0.613455	-0.00614977	0.999928	-0.0212294	0.932095	0.0221377	0.921874
WBGene00001439	fkh-7	0.12888	0.514183	0.939252	7.47839e-08	0.304223	0.098797	0.753579	1.55453e-05	0.564475	0.00170894	0.429294	0.0106535	-0.135852	0.18949	0.000343155	0.999667	0.317268	0.0871244	0.186196	0.331338	-0.00578284	0.974492	-0.351113	0.0299033	-0.11423	0.345644
WBGene00001441	fkh-9	0.488183	0.0585142	0.736941	0.00598933	0.747356	0.00531897	0.444183	0.0782813	0.406862	0.138634	0.700882	0.00851201	0.355888	0.12305	0.000211243	0.999667	-0.0595936	0.780031	-0.187474	0.37645	-0.0116408	0.978485	0.0011426	0.996436	0.0659987	0.683681
WBGene00001443	fli-1	-0.0245454	0.938711	0.261774	0.328924	0.0207259	0.949837	0.169944	0.519574	-0.463154	0.100206	-0.0315316	0.902551	-0.00183872	0.99991	4.29095e-05	0.999667	-0.230322	0.254379	-0.2707	0.194864	-0.00311109	0.999928	-0.181819	0.37241	-0.0709273	0.67
WBGene00001444	flp-1	-0.326879	0.140607	0.118316	0.609941	-0.333525	0.141584	0.0199511	0.937303	0.16157	0.50931	0.172736	0.398334	0.00195904	0.99991	4.02745e-06	0.999667	0.344484	0.0915239	0.349582	0.0803269	-0.00335873	0.999928	0.0511775	0.796935	0.0609369	0.667126
WBGene00001445	flp-2	-0.166003	0.552786	0.178508	0.513385	-0.0562917	0.862689	-0.0617038	0.827685	-0.595754	0.0437979	0.123914	0.60947	0.00944685	0.99991	0.000109959	0.999667	-0.19782	0.31953	-0.281691	0.174908	-0.0161458	0.94492	-0.00871353	0.972852	0.0743212	0.652495
WBGene00001446	flp-3	-0.397793	0.122092	-0.0314284	0.914431	-0.262949	0.32808	-0.249006	0.320346	-0.053666	0.862852	0.17457	0.445797	0.0054789	0.99991	0.00013745	0.999667	0.20632	0.306244	0.127626	0.559388	-0.0138973	0.961484	0.149736	0.445757	0.320553	0.132348
WBGene00001447	flp-4	-0.514555	0.0775722	-0.594537	0.048138	-0.346784	0.241018	-0.411631	0.144729	-0.255166	0.424276	-0.270096	0.281723	0.0053878	0.99991	0.000133596	0.999667	0.1316	0.495843	0.0543533	0.807759	0.00602515	0.999928	0.105601	0.626864	0.0207242	0.929649
WBGene00001448	flp-5	-0.462143	0.0241845	0.468895	0.0142401	-0.531265	0.0112952	0.212327	0.280584	-0.286546	0.190782	0.541838	0.00376927	0.0111122	0.857043	-7.7742e-05	0.999667	0.126605	0.520428	0.170849	0.41098	-0.0146457	0.813827	0.0590996	0.741586	0.176201	0.202363
WBGene00001449	flp-6	-0.364162	0.0453051	-0.103549	0.593512	-0.181342	0.353515	-0.104491	0.591053	-0.012794	0.954965	0.644668	0.000212829	-0.00270274	0.99991	0.000364289	0.999667	0.271336	0.141787	0.13062	0.510878	-0.000132386	0.999928	0.77417	1.80768e-05	0.788495	4.62412e-05
WBGene00001450	flp-7	-0.607209	0.0481587	-0.558117	0.070161	-0.385232	0.20307	-0.598418	0.0505486	-0.390394	0.225201	-0.120782	0.643894	0.000916017	0.99991	0.000162724	0.999667	0.10002	0.598106	0.00961872	0.970465	-0.00225123	0.999928	0.206145	0.351115	0.165308	0.390892
WBGene00001451	flp-8	-0.391478	0.135109	-0.217179	0.412009	-0.56998	0.0368914	-0.339196	0.18015	-0.326698	0.252171	-0.0257246	0.918522	0.00298904	0.99991	-0.000136115	0.999667	0.0486949	0.822865	0.134649	0.531071	-0.0059455	0.999928	0.101555	0.61443	0.124286	0.453438
WBGene00001452	flp-9	-0.907441	0.000710236	0.000821897	0.997787	-0.696952	0.00703533	-0.196316	0.424777	-0.321153	0.22979	0.0418241	0.865179	0.00505764	0.99991	0.000159057	0.999667	0.315082	0.128085	0.216037	0.308144	-0.0114969	0.974492	0.0284388	0.900563	0.0935013	0.547856
WBGene00001453	flp-10	-0.446884	0.0533091	1.09389	1.75765e-06	-0.166909	0.504526	0.644887	0.00356408	-0.48539	0.0477892	0.850934	0.000241049	0.0344857	0.592813	0.000387124	0.999667	-0.00538677	0.983971	-0.190439	0.36674	-0.0441688	0.590321	-0.10912	0.536563	0.0488978	0.737016
WBGene00001454	flp-11	-0.905749	0.00289822	-0.20806	0.462053	-0.540036	0.0581213	-0.402015	0.136758	-0.324872	0.280856	-0.0720903	0.778414	0.00406635	0.99991	0.000272045	0.999667	0.268751	0.185808	0.116628	0.588759	-0.0108617	0.999928	0.0562358	0.8024	0.111664	0.520096
WBGene00001455	flp-12	-0.313769	0.208832	-0.313845	0.207218	-0.62242	0.0154694	-0.34825	0.147752	0.088343	0.76072	-0.0125623	0.960244	0.0015373	0.99991	-0.000312097	0.999667	0.253413	0.211788	0.472011	0.028788	-0.00179594	0.999928	0.182505	0.345433	0.147973	0.364039
WBGene00001456	flp-13	-0.630839	0.00883629	-0.0342021	0.897042	-0.922755	0.000314032	-0.446044	0.050828	-0.826924	0.00137623	-0.181977	0.393069	0.00734535	0.99991	-0.000253846	0.999667	-0.0813507	0.694157	0.0521925	0.821076	-0.0798658	0.463078	-0.111762	0.545467	0.0724369	0.622403
WBGene00001457	flp-14	-0.466145	0.0154223	-0.106326	0.603818	-0.655995	0.000808195	-0.23213	0.222142	0.0831415	0.710534	0.0785163	0.696831	0.00394144	0.99991	-0.00027108	0.999667	0.424833	0.0278342	0.592057	0.00174327	-0.00469846	0.999928	0.131866	0.418864	0.184363	0.193034
WBGene00001458	flp-15	-0.538951	0.0618126	2.31612	6.01851e-12	-0.446899	0.124814	1.77412	1.56544e-07	0.0373149	0.913632	0.843797	0.00614547	0.00107603	0.99991	7.23621e-05	0.999667	0.317665	0.128085	0.263977	0.201571	-0.0404015	0.737548	-1.1505	0.000433972	-0.410242	0.09614
WBGene00001459	flp-16	-0.541321	0.0132781	0.174356	0.427976	-0.275572	0.224227	-0.0323129	0.893108	-0.549464	0.0160695	0.158235	0.435528	0.00209803	0.99991	0.000376745	0.999667	0.010401	0.966236	-0.16563	0.430886	-0.0111765	0.932336	0.00945926	0.967993	0.0812553	0.552492
WBGene00001460	flp-17	-0.67855	0.0140113	-0.260429	0.327876	-0.585958	0.032706	-0.491675	0.0603614	-0.297121	0.303522	-0.0712731	0.774852	0.00192159	0.99991	6.98588e-05	0.999667	0.19819	0.320437	0.159075	0.453191	-0.0129318	0.974492	0.0880158	0.671478	0.1789	0.321191
WBGene00001461	flp-18	-0.520726	0.01674	-0.232134	0.286676	-0.503126	0.0233783	-0.21091	0.324523	-0.498477	0.0284411	0.264308	0.171452	0.00192792	0.99991	2.9372e-05	0.999667	0.0282148	0.904883	0.0134922	0.958759	0.000290548	0.999928	0.504322	0.013172	0.480629	0.0295013
WBGene00001462	flp-19	-0.684527	0.0118963	-0.259141	0.322932	-0.35044	0.192069	-0.255691	0.311838	-0.458975	0.100259	-0.0157494	0.951094	0.00509109	0.99991	0.000333106	0.999667	0.117894	0.553141	-0.0457487	0.84394	-0.000501806	0.999928	0.136165	0.491442	0.0835861	0.602759
WBGene00001463	flp-20	-0.51683	0.133268	-0.221832	0.519652	-0.456472	0.18653	-0.0960185	0.773678	-0.112557	0.772452	-0.169349	0.554892	-0.00250308	0.99991	4.14898e-05	0.999667	0.154935	0.365437	0.135201	0.454656	0.00660002	0.999928	-0.0044974	0.987991	-0.0334534	0.894829
WBGene00001464	flp-21	-0.126733	0.688581	0.46068	0.133675	-0.0285161	0.938517	0.16037	0.593908	0.132653	0.70851	0.407887	0.136412	0.013533	0.99991	8.41414e-05	0.999667	0.123906	0.511167	0.0761979	0.719545	-0.0176461	0.967769	0.0134228	0.958903	0.0964173	0.596362
WBGene00001465	flr-1	-0.265815	0.32046	-1.01946	0.000637613	-0.601601	0.0291851	-0.828391	0.00398666	-1.00671	0.00084134	-0.222497	0.339483	0.00283219	0.99991	-0.000322567	0.999667	-0.344742	0.107167	-0.159536	0.447896	0.00538264	0.999928	0.47945	0.0548057	0.23357	0.235705
WBGene00001470	baz-2	0.352664	0.166731	0.532963	0.0381514	0.224779	0.405934	0.511308	0.0420591	-0.0801273	0.79139	0.232166	0.304889	-0.00131048	0.99991	-0.000135737	0.999667	-0.265745	0.193454	-0.185457	0.380639	-4.46871e-05	0.999952	-0.117765	0.549555	-0.0643283	0.690003
WBGene00001475	fmi-1	-0.183612	0.554973	3.55338	9.75544e-24	-0.41668	0.18745	3.09191	1.73353e-18	-0.17106	0.624338	2.88211	3.50871e-16	0.00217318	0.99991	-0.00016835	0.999667	0.0174624	0.939043	0.116868	0.56444	-0.0254979	0.838382	-0.324582	0.139271	-0.0374977	0.846815
WBGene00001476	fmo-1	-3.53073	2.18273e-21	-4.30422	1.03966e-27	-3.35198	3.35554e-20	-3.98898	2.14984e-25	-3.46501	4.64152e-20	-4.06718	1.9337e-25	-1.54946	2.51333e-05	7.98789e-05	0.999667	0.013987	0.950447	-0.0339745	0.877558	0.00973044	0.999928	0.0670511	0.783233	-0.00664099	0.983358
WBGene00001477	fmo-2	2.32753	4.91243e-05	3.0596	1.46067e-06	2.41356	3.24398e-05	2.65549	1.56706e-05	2.30068	3.3064e-05	2.64833	1.30962e-05	-0.00568239	0.99991	1.76639e-05	0.999667	0.00451533	0.981655	-0.00310814	0.987463	-0.00869809	0.999928	-0.0447951	0.87387	0.0102178	0.978729
WBGene00001478	fmo-3	-0.214732	0.421777	-1.96413	7.54323e-10	-0.381973	0.154547	-0.840161	0.00280894	-0.0255181	0.936667	0.0522476	0.833843	0.00919329	0.99991	-0.000145304	0.999667	0.113734	0.569117	0.211649	0.316766	0.57346	0.0556599	1.98363	4.10026e-10	0.864202	0.00487689
WBGene00001479	fmo-4	-1.53328	2.98457e-16	-0.907304	3.35715e-07	-1.77323	7.92851e-21	-0.949174	1.33294e-07	-1.34564	5.6534e-13	-0.316487	0.0580991	0.00029337	0.99991	-0.000358859	0.999667	0.10964	0.567524	0.269725	0.163095	-0.00087237	0.999928	0.444571	0.0104538	0.499846	0.0119711
WBGene00001480	fmo-5	-0.778168	0.000947648	-0.196832	0.396117	-0.50666	0.0288954	-0.0845791	0.726627	-0.00677182	0.980859	-0.0126645	0.958317	-0.000593662	0.99991	0.000298183	0.999667	0.559229	0.0100185	0.338492	0.0939836	0.00385087	0.999928	0.105743	0.567859	0.0205615	0.91276
WBGene00001481	fog-1	0.269438	0.291925	0.787414	0.00264342	0.717242	0.00581899	0.527824	0.0339577	0.246524	0.371987	0.750993	0.00440053	-0.000861362	0.99991	0.000618964	0.999667	-0.0269644	0.909818	-0.275165	0.187516	-0.00904258	0.999928	-0.00286936	0.991679	0.0522642	0.750243
WBGene00001482	fog-2	0.375137	0.000350981	0.0700882	0.555913	0.441508	2.24655e-05	0.0333613	0.795176	0.41447	8.48034e-05	0.179823	0.098801	0.000194763	0.99991	0.000354693	0.999667	0.029299	0.847093	-0.0273484	0.85748	-0.000683925	0.999928	0.0953234	0.402902	0.0851461	0.351627
WBGene00001484	fox-1	0.507247	0.02101	1.34595	6.72405e-09	0.667581	0.00274447	1.11794	1.328e-06	0.702425	0.00199418	0.561206	0.00876983	0.000350502	0.99991	0.000174563	0.999667	0.0956408	0.638355	0.00862589	0.97458	-0.00740834	0.989977	-0.534057	0.0122807	-0.228569	0.175559
WBGene00001485	fre-1	0.15121	0.328481	-0.0565794	0.728198	0.00614768	0.974049	0.00987918	0.956355	0.370227	0.010021	-0.0677576	0.680345	-0.000252811	0.99991	-0.000454869	0.999667	0.173381	0.290322	0.305607	0.053607	0.00154078	0.999928	-0.012787	0.944822	-0.0318461	0.818218
WBGene00001486	frh-1	0.113088	0.540098	-0.364906	0.027317	0.0494118	0.808241	-0.36986	0.0237001	0.18209	0.312078	-0.222333	0.167124	-7.55263e-07	0.99991	-0.000154412	0.999667	0.0490086	0.800685	0.103969	0.5909	-0.000329215	0.999928	0.0703305	0.670979	0.0422551	0.74796
WBGene00001488	frm-1	-0.231884	0.0615479	0.607733	8.54079e-08	-0.114981	0.390349	0.419765	0.000249585	-0.249678	0.0444768	0.00141171	0.992626	-0.000541537	0.99991	0.000504316	0.999667	-0.0105379	0.953983	-0.116292	0.450671	-0.00971292	0.716406	-0.594956	3.96589e-07	-0.402085	0.00167733
WBGene00001489	frm-2	0.319644	0.116785	0.806023	5.57498e-05	0.358854	0.0822509	0.704887	0.000403088	0.0377126	0.878957	0.71885	0.000380055	0.00746956	0.995082	4.50373e-05	0.999667	-0.205381	0.291273	-0.234925	0.24107	-0.00229816	0.999928	-0.0339871	0.869565	0.00530581	0.982513
WBGene00001490	frm-3	-0.170165	0.446032	0.0173205	0.943625	-0.192825	0.395491	-0.0922584	0.679102	-0.555948	0.0123572	-0.0134297	0.952415	0.00170705	0.99991	-2.33866e-05	0.999667	-0.236676	0.232764	-0.231871	0.260834	-0.00400397	0.999928	-0.0196551	0.928361	0.023698	0.88961
WBGene00001491	frm-4	0.280509	0.0663136	0.75397	1.51536e-07	0.356878	0.0185534	0.632164	1.10568e-05	0.112254	0.506325	0.439339	0.00201966	0.000258554	0.99991	0.000193738	0.999667	-0.14166	0.400622	-0.20479	0.232986	-0.0029016	0.999928	-0.201816	0.135951	-0.0625623	0.583439
WBGene00001492	frm-5.1	-0.0622976	0.753322	0.599031	0.000195408	-0.156437	0.395189	0.518759	0.00122092	0.0229949	0.911303	0.0802242	0.661286	-0.00135316	0.99991	-0.000203309	0.999667	0.0668827	0.726029	0.143234	0.449829	-0.0015834	0.999928	-0.449949	0.00483947	-0.342055	0.0345169
WBGene00001493	frm-7	0.138376	0.51765	0.596924	0.00195215	0.266359	0.193761	0.441489	0.0201963	0.0156681	0.948674	0.193279	0.299454	0.00218433	0.99991	0.000198982	0.999667	-0.090879	0.645583	-0.186256	0.353783	-0.00425108	0.999928	-0.24953	0.139131	-0.0764361	0.55691
WBGene00001494	frm-8	0.20391	0.335226	0.499653	0.010594	0.191715	0.379205	0.608919	0.00170205	0.521395	0.0109151	0.373828	0.0437601	0.0102462	0.905518	-2.8934e-05	0.999667	0.207754	0.278856	0.228036	0.250576	0.00324042	0.999928	-0.0422137	0.828248	-0.0602176	0.643408
WBGene00001495	F31B12.3	-0.696428	0.054095	-0.741442	0.0534959	-0.849166	0.0262897	-0.882321	0.0281597	-0.777923	0.0443186	-0.655422	0.0645817	0.00046309	0.99991	-6.63293e-05	0.999667	-0.00855481	0.965978	0.0251583	0.897437	-0.00523607	0.999928	-0.00521263	0.986301	0.020681	0.943298
WBGene00001496	frm-10	0.0236675	0.930003	0.412072	0.0539439	0.0205237	0.940688	0.228595	0.285442	-0.214757	0.36344	0.129722	0.537789	-0.0220225	0.692376	-5.36522e-06	0.999667	-0.155133	0.432955	-0.158617	0.449282	-0.00657349	0.999928	-0.15015	0.398475	-0.0224745	0.900323
WBGene00001497	fars-1	-0.265191	0.0221133	-0.416996	0.000138459	-0.375918	0.0009196	-0.403927	0.000221285	-0.237777	0.042823	-0.366491	0.000773475	0.00167632	0.99991	-0.000502292	0.999667	0.0285237	0.86129	0.124912	0.39444	0.000142416	0.999928	0.0236032	0.882116	0.00961413	0.954036
WBGene00001498	fars-3	-0.632098	1.08286e-15	-0.268679	0.000790332	-0.713555	1.38181e-19	-0.451907	7.7323e-09	-0.72906	5.38137e-20	-0.591891	3.5041e-14	-0.000152895	0.99991	-0.000672352	0.999667	-0.0847419	0.450227	-0.0117856	0.930433	-0.0315947	0.282404	-0.303299	0.000161188	-0.0874855	0.273492
WBGene00001499	fsn-1	0.309405	0.0228617	0.0768297	0.60617	0.250905	0.0723204	0.101222	0.490734	0.48447	0.00028362	0.116302	0.423477	2.42958e-05	0.99991	-0.000209596	0.999667	0.135903	0.388379	0.19283	0.227688	0.000540437	0.999928	0.0356369	0.829537	0.0087434	0.961354
WBGene00001500	ftn-1	2.07058	4.08932e-14	3.17864	7.8846e-32	3.04948	2.53506e-29	3.20065	1.56683e-32	4.24867	1.63176e-55	4.52934	3.69416e-63	-1.24586	0.00466019	0.25694	0.0996376	2.04908	2.72163e-17	0.921286	4.43492e-05	0.00107918	0.999928	1.25848	1.05677e-07	1.14676	1.02641e-06
WBGene00001501	ftn-2	-0.529259	0.000571599	-1.31272	1.15015e-17	-0.266891	0.0994444	-1.05115	7.02758e-12	-0.460929	0.00331959	-0.539817	0.000321984	5.63579e-05	0.99991	0.000741764	0.999667	0.0625103	0.734243	-0.148968	0.41247	0.015977	0.714755	0.670432	2.12465e-05	0.37583	0.0196061
WBGene00001502	ftt-2	-0.263887	0.313818	0.102139	0.71444	-0.0598316	0.848555	-0.0777959	0.773839	0.14661	0.620679	-0.0527438	0.831601	0.000387162	0.99991	0.000222566	0.999667	0.24613	0.224194	0.119826	0.584081	-0.00973746	0.999928	-0.0940528	0.64611	0.00388852	0.986751
WBGene00001503	fum-1	-0.30107	0.164592	-0.694349	0.00114316	-0.275937	0.215699	-0.58028	0.00582229	0.208	0.373306	-0.51136	0.0123345	7.89517e-05	0.99991	4.50595e-05	0.999667	0.366127	0.0715872	0.346443	0.0798414	0.00271243	0.999928	0.06515	0.734022	0.00831607	0.970454
WBGene00001505	fut-1	-0.319358	0.158386	-0.342547	0.12361	-0.449593	0.0505463	-0.301279	0.165201	-0.662294	0.00598822	-0.131978	0.537106	0.012598	0.88682	-0.00013834	0.999667	-0.181712	0.361591	-0.112293	0.608611	0.000757515	0.999928	0.101322	0.582758	0.0444256	0.772037
WBGene00001507	fut-4	-0.330997	0.306117	-0.43109	0.209341	-0.490048	0.150795	-1.16556	0.00871821	-0.69796	0.0660642	-0.203692	0.466486	0.00356559	0.99991	-9.34746e-05	0.999667	-0.09514	0.572169	-0.0487826	0.796159	-0.0467645	0.768655	0.0633279	0.79963	0.286714	0.217763
WBGene00001508	fut-8	-0.0278743	0.929661	-0.657885	0.0172089	-0.125383	0.670836	-0.720066	0.00964052	-0.795151	0.0063489	-0.0414122	0.87103	0.488408	0.0817042	-9.10845e-05	0.999667	-0.436951	0.0563931	-0.351203	0.0915859	-0.00229561	0.999928	0.452042	0.0611816	0.487353	0.0612027
WBGene00001509	fzo-1	0.0207079	0.898207	0.10809	0.415077	-0.136637	0.316285	0.0820258	0.554489	0.116853	0.396372	-0.00639667	0.968015	-0.000637487	0.99991	-0.000637215	0.999667	0.0814265	0.594835	0.222673	0.12988	-0.000464058	0.999928	-0.0858147	0.511268	-0.0376601	0.752211
WBGene00001510	fzr-1	0.233004	0.330589	1.82898	3.98941e-13	0.377921	0.111857	1.38161	4.20533e-08	0.465078	0.055121	0.803031	0.000970377	0.000440662	0.99991	0.000154848	0.999667	0.122935	0.538436	0.0416686	0.858688	-0.037114	0.684065	-0.80264	0.00112702	-0.228051	0.194441
WBGene00001511	fzy-1	0.412993	0.00010071	0.190684	0.0810051	0.358577	0.000863388	0.227554	0.0345341	0.386245	0.000317109	0.0996059	0.412127	0.000595632	0.99991	-0.00029758	0.999667	-0.029253	0.850483	0.0216769	0.892442	0.000758997	0.999928	-0.0650189	0.606938	-0.0604583	0.540078
WBGene00001513	gad-1	0.765931	1.60271e-09	0.710876	1.34226e-08	0.544755	2.30021e-05	0.771785	7.97964e-10	0.641992	6.14278e-07	0.533302	2.15892e-05	0.000359157	0.99991	-0.000803113	0.999667	-0.105253	0.503308	0.0750814	0.660663	0.00122186	0.999928	-0.109704	0.402652	-0.104601	0.300454
WBGene00001514	xnd-1	0.549293	0.00086799	0.449347	0.00597208	0.669594	4.95314e-05	0.469117	0.00378027	0.695007	3.06901e-05	0.320301	0.0430099	0.000446667	0.99991	0.000233579	0.999667	0.0919245	0.617118	0.0102076	0.966119	0.000632398	0.999928	-0.0559385	0.744318	-0.0388857	0.774195
WBGene00001515	gap-1	-0.647079	0.0241508	0.0188761	0.95175	-0.696355	0.0175004	0.124591	0.645172	-0.890113	0.00494657	-0.0541872	0.829693	0.0029442	0.99991	-2.68341e-05	0.999667	-0.0763561	0.700237	-0.0628158	0.77229	0.0050566	0.999928	-0.0482489	0.830694	-0.065205	0.690771
WBGene00001516	gap-2	0.631782	0.000336173	0.873421	5.77216e-07	0.678302	0.000121467	0.87816	6.05771e-07	0.961416	7.15839e-08	0.479108	0.00475228	0.000498812	0.99991	7.38495e-05	0.999667	0.212069	0.249223	0.188163	0.326624	0.000110946	0.999928	-0.234974	0.131249	-0.170967	0.195676
WBGene00001518	gar-2	-2.01047	6.48577e-09	-0.790638	0.0042161	-1.43499	7.06964e-06	-1.45394	6.6328e-06	-1.4832	4.02794e-06	-0.691675	0.0106331	-0.00515145	0.99991	0.00045665	0.999667	0.15762	0.405499	-0.0237097	0.91871	-0.0608373	0.617511	0.0197092	0.936684	0.250956	0.222861
WBGene00001519	gar-3	-1.44625	2.36973e-05	-0.48581	0.0756976	-1.81109	7.71402e-07	-1.31798	8.53633e-05	-1.62434	4.9155e-06	-1.47413	2.09554e-05	-0.0017679	0.99991	-0.00019508	0.999667	-0.0623995	0.747305	0.039658	0.852863	-0.152119	0.351674	-0.638221	0.027748	-0.0283561	0.900638
WBGene00001520	gas-1	-0.873469	1.79578e-05	-1.30276	2.82165e-10	-0.882779	1.314e-05	-1.13316	4.00005e-08	-0.365321	0.0794615	-1.15508	4.08225e-08	0.000734486	0.99991	-1.50509e-05	0.999667	0.340912	0.0839759	0.357103	0.064709	0.0047884	0.999928	0.0708576	0.697228	-0.00377107	0.986751
WBGene00001522	gbh-1	-0.656552	0.000206059	-0.657019	0.000155906	-0.649462	0.000257666	-0.506132	0.00319287	-0.86472	2.31871e-06	-0.134189	0.450011	-0.000111284	0.99991	1.821e-05	0.999667	-0.126155	0.506359	-0.137998	0.49203	0.00404731	0.999928	0.422863	0.0123315	0.204588	0.140649
WBGene00001523	gbh-2	-1.14458	0.000528027	-0.626499	0.0353262	-1.57664	5.67538e-06	-0.635571	0.0310102	-1.67194	1.28138e-06	-0.365569	0.153341	-0.112093	0.361858	-0.000255377	0.999667	-0.174193	0.365814	-0.0405156	0.856492	-0.000955373	0.999928	0.0697473	0.755399	0.0445403	0.827544
WBGene00001526	gck-1	-0.246118	0.0557592	0.400962	0.000747322	-0.0583646	0.697181	0.213702	0.0849054	-0.317831	0.0129228	-0.0275051	0.859983	-0.00116133	0.99991	0.000780729	0.999667	-0.0550878	0.732946	-0.224232	0.130419	-0.0103019	0.708342	-0.405264	0.000656704	-0.151977	0.13022
WBGene00001527	gcs-1	0.0302182	0.900148	0.145314	0.473133	-0.00680896	0.978163	0.0636375	0.766048	-0.133153	0.542935	-0.0111449	0.959483	-0.00117855	0.99991	-6.24124e-05	0.999667	-0.115328	0.54925	-0.0911237	0.666971	-0.00230805	0.999928	-0.0991799	0.559792	-0.0241397	0.883264
WBGene00001537	gcy-11	-0.876825	0.00131975	0.54073	0.023898	-0.667348	0.0108337	0.364183	0.117139	-0.608315	0.0237671	-0.0695821	0.771167	-0.00169007	0.99991	0.000151276	0.999667	0.125932	0.52698	0.0402439	0.863166	-0.00550177	0.999928	-0.579694	0.0134426	-0.310778	0.122403
WBGene00001538	gcy-12	-0.0311963	0.907795	0.0603934	0.808039	-0.041014	0.883941	0.00126275	0.995962	-0.406399	0.0836928	0.262543	0.193547	0.630351	0.0337023	-1.072e-05	0.999667	-0.234312	0.241191	-0.236545	0.254167	-0.00195122	0.999928	0.154988	0.390163	0.131224	0.369459
WBGene00001543	gcy-18	0.279213	0.379489	0.837818	0.0222153	0.288031	0.382929	0.686816	0.0477933	0.352636	0.321605	0.422833	0.154804	0.000330447	0.99991	-3.31264e-06	0.999667	0.0119043	0.956666	0.0145885	0.948647	-0.00383382	0.999928	-0.105925	0.641298	-0.0357608	0.875029
WBGene00001544	gcy-19	0.710016	0.0339067	2.69568	3.80447e-11	0.929498	0.00831565	2.44868	1.74579e-09	1.84171	2.10945e-06	2.00213	7.54895e-07	-0.00152152	0.99991	0.000114863	0.999667	0.450016	0.0584086	0.321553	0.118275	-0.00732631	0.999928	-0.280509	0.208036	-0.087932	0.614458
WBGene00001546	gcy-21	-1.98218	3.77635e-06	0.457297	0.114463	-1.27487	0.000603921	0.534726	0.0611487	-0.822917	0.0149338	-0.11035	0.672576	-0.00333507	0.99991	0.000473339	0.999667	0.344421	0.107487	0.131161	0.504385	0.00353742	0.999928	-0.517125	0.0524322	-0.592282	0.0425918
WBGene00001548	gcy-23	-0.0748166	0.831178	0.254609	0.446466	0.0376562	0.923583	0.00530496	0.987231	-0.0375106	0.925094	-0.279859	0.338591	0.00726599	0.99991	9.18308e-05	0.999667	0.0185501	0.929319	-0.0312991	0.879937	-0.0174516	0.985212	-0.519525	0.0881385	-0.129669	0.526068
WBGene00001558	gdi-1	-0.091248	0.65103	-0.143361	0.441661	-0.159584	0.412389	-0.135103	0.468063	0.0278122	0.898442	-0.14929	0.40068	2.24248e-05	0.99991	-0.00012765	0.999667	0.0909948	0.63266	0.145714	0.455012	6.68803e-05	0.999928	-0.0176791	0.93045	-0.00965057	0.959555
WBGene00001559	gei-1	-0.0358104	0.877675	0.440853	0.0163048	-0.0305736	0.900859	0.276998	0.132074	-0.452604	0.0231468	0.086212	0.664952	0.550077	0.028588	1.08682e-05	0.999667	-0.294299	0.12393	-0.30659	0.107708	-0.00510372	0.997347	-0.24526	0.128066	-0.0647151	0.608985
WBGene00001560	gei-3	-0.548091	0.00260096	-0.193462	0.302328	-0.328882	0.0809642	-0.543537	0.00234138	-0.959593	2.75585e-07	-0.278558	0.105076	0.00198567	0.99991	0.000412381	0.999667	-0.260172	0.167063	-0.450608	0.0149205	-0.056446	0.459232	-0.0736293	0.671467	0.0821705	0.50748
WBGene00001561	gei-4	-0.277565	0.144467	0.890214	1.26326e-06	-0.00499028	0.983477	0.743367	4.94462e-05	-0.253923	0.198539	0.0405575	0.84321	-0.0194497	0.643153	0.000578433	0.999667	0.0271966	0.903671	-0.184394	0.347625	-0.00382378	0.999928	-0.820456	2.01739e-05	-0.684725	0.00116427
WBGene00001562	lin-66	0.445728	0.0203753	1.29487	4.31874e-11	0.732767	0.000146174	0.990568	3.87313e-07	0.448493	0.023387	0.502786	0.00646561	0.00200626	0.99991	0.000466304	0.999667	-0.0126554	0.957135	-0.203025	0.308848	-0.0161156	0.798287	-0.617396	0.00151457	-0.226743	0.140363
WBGene00001563	gei-6	-0.124857	0.380376	0.141069	0.294129	-0.00217917	0.989298	0.0913237	0.51953	-0.226004	0.0928078	-0.177354	0.17559	-0.000791975	0.99991	0.000462534	0.999667	-0.0818267	0.603971	-0.192743	0.213548	-0.00097378	0.999928	-0.292606	0.0162538	-0.190718	0.0806842
WBGene00001564	icl-1	-1.32577	1.44744e-06	-3.37407	8.42621e-34	-1.2289	5.66801e-06	-2.58419	1.60707e-20	-0.434377	0.0969113	-2.04135	2.30902e-13	-0.0407263	0.593667	6.26619e-05	0.999667	0.502936	0.0267909	0.436758	0.0398729	0.302438	0.148641	1.17223	4.3654e-05	0.192779	0.272478
WBGene00001565	gei-8	0.364002	0.123349	0.455778	0.0528831	0.357218	0.140709	0.441781	0.0547952	0.0249638	0.931136	0.136351	0.541266	-0.000412556	0.99991	-1.95235e-05	0.999667	-0.22076	0.27176	-0.217317	0.303497	0.000127909	0.999928	-0.161424	0.391074	-0.0966205	0.517431
WBGene00001566	acdh-13	-0.542909	3.90054e-06	-0.688519	2.26101e-09	-0.666181	1.48205e-08	-0.637916	3.12774e-08	-0.725189	1.23622e-09	-0.598137	2.29747e-07	-8.1331e-05	0.99991	-0.000468537	0.999667	-0.143582	0.334916	-0.0446189	0.794177	0.000878768	0.999928	0.0543904	0.700138	0.0116989	0.943543
WBGene00001568	snpc-4	0.253233	0.179097	0.389415	0.0301919	0.187316	0.341554	0.407496	0.0214383	0.122122	0.556726	0.126499	0.497681	-0.00149071	0.99991	-0.000131445	0.999667	-0.103684	0.584443	-0.0523865	0.80795	0.000695612	0.999928	-0.157312	0.322178	-0.112371	0.365881
WBGene00001569	meg-3	0.566167	1.32112e-05	-0.472624	0.000265829	0.492366	0.000181165	0.0297676	0.852454	0.719038	3.50893e-08	-0.0223723	0.893295	5.63786e-05	0.99991	-0.00025943	0.999667	0.114149	0.470821	0.181743	0.255318	0.510163	0.00255246	0.412962	0.00155183	-0.0208282	0.888004
WBGene00001571	gei-14	0.149536	0.610844	-0.382328	0.180094	0.130676	0.675672	-0.15147	0.59323	-0.180228	0.573341	-0.108844	0.671099	-0.000950231	0.99991	-2.23204e-05	0.999667	-0.173678	0.373468	-0.166218	0.426253	0.011425	0.999928	0.118334	0.575015	0.00480968	0.986733
WBGene00001572	gei-15	-1.25901	2.83357e-06	-2.19549	3.8755e-15	-1.10037	2.67281e-05	-2.00524	6.13198e-13	-0.702389	0.005971	-1.67598	1.24206e-09	0.00439257	0.99991	0.000108888	0.999667	0.263929	0.19502	0.202122	0.338083	0.00590643	0.999928	0.240798	0.230872	0.0718494	0.651316
WBGene00001574	gei-17	0.50883	0.0200223	0.462973	0.0335289	0.590061	0.00780101	0.451072	0.0347666	0.149208	0.548073	0.291123	0.145625	0.000454667	0.99991	8.15058e-05	0.999667	-0.24374	0.220332	-0.300118	0.137375	0.000115797	0.999928	-0.0600449	0.759548	-0.0314411	0.853547
WBGene00001577	gem-4	0.491273	0.0332822	2.19166	7.56597e-19	0.696394	0.00303703	1.78154	9.056e-13	0.131456	0.623641	1.37654	4.14009e-08	-0.117474	0.295357	0.000210518	0.999667	-0.236044	0.239761	-0.372716	0.0671161	-0.0336774	0.695557	-0.622375	0.00601899	-0.125926	0.390276
WBGene00001578	ges-1	0.0954832	0.706099	-2.06763	1.15802e-15	0.0536408	0.848342	-1.02059	2.74235e-05	-0.176448	0.488188	-0.493762	0.0234448	0.00112626	0.99991	-5.52268e-05	0.999667	-0.174494	0.378445	-0.150053	0.482265	0.816165	0.0086185	1.3679	2.76071e-07	0.17681	0.274737
WBGene00001579	gex-2	0.254662	0.0660278	0.0209712	0.897964	0.176784	0.222452	0.13215	0.354954	0.166765	0.252087	-0.0657971	0.677014	0.000217925	0.99991	-0.000274344	0.999667	-0.0787018	0.631137	-0.0107292	0.958759	0.00332854	0.97859	-0.0666873	0.648387	-0.103882	0.312921
WBGene00001580	gex-3	0.0971537	0.560547	0.179206	0.233919	0.114646	0.4877	0.0886534	0.586109	-0.106083	0.523725	0.0779468	0.639675	0.0010738	0.99991	4.45272e-05	0.999667	-0.166912	0.317797	-0.184343	0.285457	-0.00220717	0.999928	-0.0627439	0.685494	-0.00147718	0.992643
WBGene00001581	gfi-1	-0.894426	1.82765e-09	-4.31304	6.93108e-179	-0.965036	7.31179e-11	-2.64445	2.92927e-71	-1.96283	6.63796e-40	-2.78143	1.07658e-78	8.00392e-05	0.99991	-0.00017173	0.999667	-0.981132	2.3742e-10	-0.866861	6.62521e-09	1.57704	2.88478e-24	1.49034	2.54503e-21	-0.046872	0.702905
WBGene00001582	gfi-2	0.488542	0.00329949	0.347982	0.0356533	0.651745	8.66716e-05	0.345139	0.0348745	0.316198	0.0697529	0.309496	0.0514296	-0.000135788	0.99991	0.000322944	0.999667	-0.139248	0.441243	-0.262796	0.144124	0.000153508	0.999928	-0.00225014	0.992394	-0.003212	0.986751
WBGene00001583	gfi-3	0.43724	0.00533488	1.4056	5.53325e-20	0.332696	0.0401613	1.23897	1.00064e-15	0.675699	1.72422e-05	0.568115	0.000192058	-0.000554596	0.99991	-0.000270349	0.999667	0.168604	0.327654	0.263289	0.123222	-0.00518278	0.959252	-0.740012	1.66152e-06	-0.586863	0.00062374
WBGene00001584	nrde-4	0.20734	0.408746	0.336375	0.166678	0.161028	0.544562	0.222497	0.352698	-0.14545	0.599959	0.0423243	0.8626	-0.000495864	0.99991	-5.79188e-05	0.999667	-0.221447	0.271661	-0.193481	0.361396	-0.00353198	0.999928	-0.167545	0.382599	-0.0541807	0.73347
WBGene00001585	gfl-1	0.125781	0.553861	-0.0931562	0.657489	0.129487	0.548187	-0.0071439	0.975234	0.0780122	0.73187	0.0689068	0.738482	-0.00190733	0.99991	-2.01571e-07	0.99979	-0.0387615	0.858872	-0.0401855	0.856824	0.00258592	0.999928	0.111646	0.505294	0.0272695	0.866966
WBGene00001589	gip-1	0.0390482	0.792291	0.673014	2.59869e-09	0.170749	0.183486	0.458481	5.93928e-05	0.0690979	0.620585	0.168861	0.169686	0.000504746	0.99991	0.000566969	0.999667	0.0249959	0.886478	-0.0908594	0.564279	-0.0162598	0.585267	-0.46045	7.2981e-05	-0.187187	0.0674015
WBGene00001590	lipt-1	-0.302114	0.168483	-0.705564	0.00121162	-0.402643	0.0683535	-0.672425	0.00194715	-0.585332	0.00904838	-0.512466	0.0135821	-0.000373548	0.99991	-0.000114642	0.999667	-0.158456	0.422003	-0.103781	0.634682	0.000565311	0.999928	0.0685034	0.722956	0.0289118	0.866842
WBGene00001591	glc-1	-0.846941	0.00709368	-0.474884	0.107583	-0.835382	0.00752867	-0.624828	0.0362824	-1.76168	5.62854e-07	-0.240666	0.336073	-0.179746	0.255692	5.54283e-06	0.999667	-0.321628	0.124398	-0.330774	0.108179	-0.00640338	0.999928	0.0700621	0.755933	0.087678	0.624456
WBGene00001592	glc-2	-1.45313	7.14166e-06	-1.51204	3.63627e-06	-1.44179	7.65561e-06	-1.64252	8.21051e-07	-1.74061	1.43351e-07	-0.356734	0.14092	0.00896882	0.99991	1.98363e-06	0.999667	-0.106121	0.584991	-0.112724	0.597142	-0.0037462	0.999928	0.766579	0.0103586	0.85404	0.00820888
WBGene00001595	gld-1	-0.0125754	0.964144	-0.169521	0.481457	0.103232	0.699354	-0.149941	0.526294	0.290686	0.243609	-0.105541	0.642061	0.00134497	0.99991	0.000136681	0.999667	0.185057	0.351421	0.113727	0.603194	0.000327548	0.999928	0.0198309	0.930865	0.0071532	0.978494
WBGene00001596	gld-2	0.0315894	0.888068	-0.0889317	0.651653	0.143868	0.471043	-0.109056	0.573344	-0.298688	0.112271	-0.150465	0.401798	-0.000506755	0.99991	0.000212297	0.999667	-0.244784	0.185951	-0.343815	0.0603214	-0.00062117	0.999928	-0.0525266	0.771546	-0.0185107	0.914296
WBGene00001597	gld-3	0.35709	0.0227476	-0.132316	0.423363	0.396096	0.0119461	-0.0193283	0.918546	0.155855	0.363207	-0.0279639	0.879263	0.000923034	0.99991	8.02898e-05	0.999667	-0.166433	0.333871	-0.197813	0.267495	0.00330012	0.999928	0.0670857	0.674688	-0.00389305	0.985052
WBGene00001598	glh-1	-0.608263	7.95498e-07	-0.592572	1.05562e-06	-0.614685	6.41285e-07	-0.567079	3.0169e-06	-0.450858	0.000348895	-0.651246	9.88356e-08	0.00125104	0.99991	-1.22788e-05	0.999667	0.13742	0.365933	0.143128	0.364318	0.000371051	0.999928	-0.0451495	0.765482	-0.0326995	0.80167
WBGene00001599	glh-2	0.00029272	0.998694	-0.505577	0.00304017	-0.0381867	0.864109	-0.276395	0.107198	-0.094202	0.641258	-0.314848	0.0549531	-0.000451468	0.99991	-7.72759e-05	0.999667	-0.0698947	0.719272	-0.0420318	0.84394	0.0107521	0.862005	0.090522	0.577461	-0.0195543	0.90592
WBGene00001600	glh-3	-0.0247371	0.883345	0.157319	0.246475	-0.0862057	0.569706	0.123721	0.375954	0.099596	0.50127	-0.0373597	0.813978	-0.00212292	0.99991	-0.00021641	0.999667	0.104795	0.506847	0.160348	0.318185	-0.000604012	0.999928	-0.15253	0.220051	-0.0774326	0.454708
WBGene00001601	glh-4	0.00441853	0.98184	-0.222495	0.149337	-0.085148	0.631002	-0.0864473	0.611468	0.270648	0.0876484	-0.150649	0.334338	2.83517e-05	0.99991	-0.000236038	0.999667	0.211616	0.213211	0.293487	0.0776505	0.00431012	0.97494	0.0350009	0.843993	-0.027593	0.85327
WBGene00001602	gln-1	-0.0826702	0.76234	0.13103	0.609351	-0.157668	0.554842	0.178704	0.462537	0.438756	0.0855485	0.169901	0.444406	0.0304572	0.662982	-7.55033e-05	0.999667	0.324219	0.117069	0.388824	0.0608811	0.00211774	0.999928	0.043141	0.8445	0.00574562	0.982923
WBGene00001604	gln-3	-0.805622	0.00154333	-2.87919	5.6668e-26	-0.483732	0.0517458	-2.13352	7.06188e-15	0.121146	0.668876	-0.947871	0.000393967	-0.202099	0.19523	0.000327035	0.999667	0.753059	0.00235213	0.399781	0.0555706	0.263382	0.176561	1.75362	2.9187e-10	0.938687	0.000985288
WBGene00001606	gln-5	0.452013	0.0152783	-0.242557	0.200558	0.481833	0.0105684	0.0268262	0.90169	0.801233	2.25193e-05	0.0543507	0.788407	0.000200384	0.99991	3.51648e-05	0.999667	0.219461	0.245195	0.210558	0.284522	0.0234198	0.701206	0.223653	0.167475	0.0107808	0.955401
WBGene00001607	gln-6	0.505814	0.0025861	-0.184847	0.289799	0.362616	0.0358361	0.01855	0.928718	0.745076	1.08902e-05	0.0810468	0.662581	0.000793645	0.99991	-0.000309685	0.999667	0.157257	0.382567	0.279415	0.118275	0.011144	0.838382	0.206886	0.168089	0.0240026	0.877915
WBGene00001609	glp-1	0.398937	0.141605	0.283846	0.302309	0.373139	0.181896	0.319084	0.226885	-0.0417942	0.899477	0.144467	0.555827	-0.000231063	0.99991	-3.17851e-05	0.999667	-0.251824	0.214156	-0.237383	0.257781	0.00214122	0.999928	-0.0454211	0.846189	-0.0388073	0.846039
WBGene00001615	glr-4	-0.944087	0.00445412	-0.0522586	0.869835	-0.756251	0.0164919	-0.286761	0.308798	-1.16113	0.000893245	-0.0945016	0.718599	-0.00174414	0.99991	9.39308e-05	0.999667	-0.0601502	0.757987	-0.122392	0.550807	-0.016594	0.974263	-0.0375729	0.879024	0.049243	0.804666
WBGene00001617	glr-6	-0.551515	0.0528956	0.474238	0.0884953	-0.739491	0.0133475	0.209664	0.43833	-0.702187	0.0221656	-0.00676612	0.980648	-0.0011148	0.99991	-0.00011538	0.999667	-0.042594	0.844307	0.0268875	0.907492	-0.0129797	0.97859	-0.334885	0.140336	-0.0743849	0.665303
WBGene00001620	glt-1	-0.865115	5.16802e-05	-1.0973	3.26875e-07	-0.84199	7.11316e-05	-1.12702	2.20239e-07	-0.736136	0.000584722	-0.552338	0.00633691	0.0109785	0.895272	2.33373e-05	0.999667	0.08166	0.687588	0.0732107	0.74425	-0.000597626	0.999928	0.312006	0.0890116	0.277298	0.116608
WBGene00001621	glt-3	-0.972812	0.000811515	-0.525754	0.0463608	-0.8603	0.00228359	-0.990921	0.000682276	-1.04362	0.000436897	-0.798232	0.00472608	-0.0017224	0.99991	6.35801e-05	0.999667	-0.0239424	0.918629	-0.0654799	0.770578	-0.031597	0.783153	-0.123892	0.539027	0.0298825	0.882486
WBGene00001622	glt-4	-0.805045	0.000120761	0.244938	0.215884	-0.675596	0.0010626	-0.122158	0.559161	-1.13157	3.38561e-07	-0.164633	0.391767	-0.000257763	0.99991	0.000152778	0.999667	-0.172751	0.379763	-0.258989	0.204099	-0.0834857	0.376348	-0.377062	0.0355581	-0.0194121	0.912439
WBGene00001623	glt-5	-0.236047	0.458704	-0.318438	0.332836	-0.583676	0.0885965	-0.185074	0.556542	-0.463634	0.195138	0.00376827	0.990729	-0.00728102	0.99991	-0.00027161	0.999667	-0.0665001	0.715208	0.0510301	0.794912	0.0059223	0.999928	0.177111	0.443825	0.0618016	0.767853
WBGene00001627	gly-2	-0.456081	0.12439	-0.417757	0.166597	-0.5111	0.0942958	-0.721283	0.0238812	-0.996416	0.00365487	-0.149875	0.563116	-0.000222618	0.99991	-2.60968e-05	0.999667	-0.173247	0.361215	-0.162451	0.420951	-0.0152703	0.984197	0.100588	0.648736	0.199809	0.322871
WBGene00001628	gly-3	0.243607	0.0251455	0.0568635	0.637646	0.342082	0.00125425	0.0363395	0.774414	0.198051	0.074446	0.118638	0.305837	0.00021103	0.99991	0.000524837	0.999667	-0.0442375	0.757916	-0.13198	0.333862	-0.000363172	0.999928	0.0538147	0.67676	0.0410869	0.701722
WBGene00001629	gly-4	0.000468801	0.998181	0.239085	0.229072	0.0890007	0.699119	0.126201	0.541843	0.361333	0.0772145	-0.0479635	0.820628	0.00020414	0.99991	0.00014172	0.999667	0.252302	0.189419	0.191808	0.338309	-0.00334706	0.999928	-0.209136	0.209938	-0.0661859	0.613871
WBGene00001630	gly-5	0.143104	0.363377	-0.152371	0.311319	0.287492	0.0523491	-0.0322047	0.850491	0.162707	0.299772	0.00350641	0.984704	-0.00128707	0.99991	0.00042435	0.999667	0.0117227	0.954127	-0.106976	0.547348	0.00357828	0.985212	0.111712	0.425018	0.0131652	0.938767
WBGene00001631	gly-6	-1.33499	8.95015e-08	-1.16828	1.60207e-06	-1.43622	9.39493e-09	-1.23755	5.92968e-07	-1.10279	6.02095e-06	-0.54131	0.0143434	0.000325214	0.99991	-9.07342e-05	0.999667	0.106743	0.596851	0.16474	0.438587	-0.00158565	0.999928	0.337843	0.0912466	0.346961	0.0929568
WBGene00001632	gly-7	0.280895	0.00515808	-0.0295524	0.80338	0.250907	0.0138726	0.0758771	0.498821	0.589541	9.15917e-10	0.0392883	0.756963	-0.000873142	0.99991	-0.000197903	0.999667	0.272757	0.0223648	0.305728	0.00803294	0.00320343	0.922366	0.0566435	0.644481	-0.0156156	0.910367
WBGene00001633	gly-8	-0.188905	0.434115	-2.20723	9.2833e-17	-0.440908	0.061231	-1.41916	3.48725e-08	0.60029	0.0113511	-0.471888	0.0310864	-0.0001064	0.99991	-0.00030194	0.999667	0.608398	0.00544645	0.982038	6.70331e-05	0.339678	0.124177	1.52313	2.36821e-08	0.664927	0.0129365
WBGene00001635	gly-10	0.047167	0.760093	-0.266211	0.03427	0.0323355	0.841829	-0.18887	0.143421	-0.0333849	0.829171	-0.13959	0.296442	-0.000239213	0.99991	-5.90571e-05	0.999667	-0.0692864	0.661929	-0.0571732	0.739384	0.00160879	0.999928	0.0827625	0.5356	0.0157057	0.919583
WBGene00001636	gly-11	0.100108	0.674262	0.218768	0.312412	0.0614919	0.812588	0.151809	0.487078	0.0306693	0.907314	0.0750752	0.732415	-2.58694e-05	0.99991	-5.84133e-05	0.999667	-0.0502507	0.81786	-0.0225404	0.92616	-0.00174872	0.999928	-0.0738734	0.690204	-0.0193904	0.915227
WBGene00001637	gly-12	-1.41591	1.15237e-08	-1.2869	1.12389e-07	-1.33998	5.63753e-08	-1.21086	6.10241e-07	-1.30875	1.63574e-07	-0.919083	0.000106269	0.00176873	0.99991	5.44228e-05	0.999667	0.0392253	0.862704	0.00949871	0.972598	0.00195239	0.999928	0.165966	0.374194	0.0680674	0.648043
WBGene00001638	gly-13	-0.0226159	0.930845	-0.475264	0.0221442	-0.0841287	0.730531	-0.357669	0.0783955	-0.460504	0.0348848	-0.214061	0.271685	-0.00172421	0.99991	-8.68882e-05	0.999667	-0.29203	0.138012	-0.25355	0.210175	0.00301429	0.999928	0.124371	0.480052	0.0321372	0.846815
WBGene00001639	gly-14	1.39215	3.80123e-05	1.18461	0.000385714	1.66438	1.04741e-06	1.52299	1.16416e-05	1.4376	1.61585e-05	1.76353	3.35617e-07	0.00714064	0.99991	0.000192819	0.999667	0.0271219	0.908969	-0.0830381	0.710156	0.0118091	0.978518	0.286802	0.170737	0.0586976	0.722513
WBGene00001644	gly-19	-0.00952602	0.977047	-0.395324	0.195772	0.0333631	0.926367	-0.257599	0.374473	-0.14867	0.667739	-0.0583573	0.82764	0.0059738	0.99991	3.51856e-05	0.999667	-0.0619723	0.755942	-0.0883584	0.676829	0.00514693	0.999928	0.169598	0.438816	0.0571333	0.770116
WBGene00001645	gly-20	0.925723	6.49937e-19	0.402175	0.000135972	1.03036	3.17146e-23	0.482377	3.85309e-06	0.848154	6.90806e-16	0.671913	1.22641e-10	0.00270792	0.984426	0.000526824	0.999667	-0.0675188	0.631137	-0.159551	0.243737	0.00188475	0.999928	0.225603	0.0293109	0.102081	0.262735
WBGene00001646	gna-1	-0.567325	0.0487972	0.589625	0.0287134	-0.198184	0.500799	0.467999	0.0719583	0.11907	0.708507	0.397204	0.100705	0.00226213	0.99991	0.000415349	0.999667	0.415226	0.0675834	0.180258	0.391857	-0.00311759	0.999928	-0.0514893	0.810454	-0.00430118	0.986751
WBGene00001647	gna-2	0.334203	0.0877685	-0.334153	0.0831962	0.0880157	0.698742	-0.0702573	0.741748	0.0634218	0.78414	0.0511295	0.806554	0.00151401	0.99991	-0.000458358	0.999667	-0.201623	0.294965	-0.0197763	0.932891	0.0184966	0.774878	0.311903	0.071559	0.0430443	0.761438
WBGene00001648	goa-1	-0.018676	0.942572	0.852528	3.11259e-05	0.261543	0.222452	0.546056	0.0063036	0.13198	0.570743	0.237765	0.209852	0.00529631	0.99991	0.000485564	0.999667	0.101932	0.606228	-0.0958958	0.656468	-0.0157312	0.838382	-0.440172	0.0219776	-0.0969364	0.468187
WBGene00001649	gob-1	-0.586216	2.86254e-05	-0.988118	1.28897e-12	-0.464158	0.00107157	-0.85818	6.96081e-10	-0.471739	0.00100056	-0.754893	7.40254e-08	-0.00387389	0.994889	0.000356667	0.999667	0.0984502	0.557117	-0.000613299	0.997591	0.00333219	0.999703	0.150338	0.270027	0.0329033	0.811275
WBGene00001650	gon-1	-0.807437	0.00056721	-0.988745	2.82212e-05	-1.13471	3.29219e-06	-0.972907	4.64113e-05	-1.04863	2.12663e-05	-0.690618	0.00253372	0.0014976	0.99991	-0.000315151	0.999667	-0.110891	0.582052	0.042585	0.855826	0.000352112	0.999928	0.120167	0.516194	0.0606158	0.683693
WBGene00001651	gon-2	-0.871947	0.000566138	-0.895178	0.000382404	-1.07711	2.81898e-05	-0.655242	0.00708577	-1.38387	1.44205e-07	-0.955091	0.000280782	-0.00521427	0.99991	-0.000168392	0.999667	-0.23556	0.244268	-0.142748	0.508165	0.00769742	0.999928	-0.0223826	0.923797	-0.0663592	0.666825
WBGene00001653	gon-4	0.224017	0.415685	0.23395	0.395854	0.214851	0.454592	0.220395	0.406056	-0.0956964	0.763372	0.0776122	0.760166	-0.00120483	0.99991	-1.71821e-05	0.999667	-0.180549	0.361592	-0.177021	0.402415	0.000117724	0.999928	-0.0663398	0.760726	-0.0358889	0.856668
WBGene00001660	gop-1	-0.0356021	0.86926	0.197187	0.265815	-0.0421028	0.848896	0.0604883	0.756547	-0.299459	0.105077	0.027026	0.893163	-0.00132182	0.99991	-1.13158e-05	0.999667	-0.193975	0.294405	-0.19523	0.308567	-0.00450914	0.995504	-0.109903	0.483427	-0.00997591	0.957353
WBGene00001661	gop-2	0.190705	0.209055	0.0106954	0.952452	0.141513	0.370024	0.0362116	0.831544	0.318991	0.0294279	0.042286	0.802329	0.00167112	0.99991	-0.000156776	0.999667	0.0981581	0.555262	0.145029	0.397892	0.000555634	0.999928	0.0249461	0.888589	0.00347267	0.986751
WBGene00001662	gop-3	-0.222248	0.107688	-0.181472	0.181132	-0.289101	0.0337028	-0.174659	0.198479	-0.247436	0.0728832	-0.25829	0.045602	0.000297763	0.99991	-0.000217954	0.999667	-0.0155168	0.938274	0.0386105	0.83032	5.25002e-05	0.999928	-0.0683868	0.635958	-0.0389539	0.749386
WBGene00001666	gpa-4	0.695015	0.0267157	1.65263	7.09634e-06	0.687827	0.028872	1.33291	0.000232954	1.07816	0.00149626	1.49775	4.86493e-05	0.0151164	0.99991	-7.89622e-06	0.999667	0.125053	0.521938	0.13639	0.516979	-0.010451	0.999928	-0.037145	0.877794	0.0317478	0.875702
WBGene00001669	gpa-7	-0.247204	0.367242	0.834553	0.00230134	-0.186513	0.521378	0.386808	0.128293	-0.20458	0.501731	0.375823	0.113347	0.00609111	0.99991	6.25669e-05	0.999667	0.0343486	0.8798	-0.00337189	0.990895	-0.0332809	0.740088	-0.186159	0.340667	0.00890781	0.971307
WBGene00001674	gpa-12	-0.68895	0.00708126	-2.19347	9.17771e-12	-0.859587	0.00115896	-1.58318	1.4656e-07	-1.24582	1.60001e-05	-0.66258	0.00855358	0.00324566	0.99991	-0.00012583	0.999667	-0.229555	0.255468	-0.158046	0.456038	0.0535054	0.6712	1.25922	0.000139981	0.491346	0.0585049
WBGene00001678	gpa-16	0.106906	0.594427	0.335392	0.0572759	0.308752	0.0935748	0.234663	0.185943	-0.0612912	0.772615	0.073263	0.708312	-0.00302916	0.99991	0.000399947	0.999667	-0.127784	0.493017	-0.289915	0.1138	-0.00246106	0.999928	-0.170042	0.275081	-0.0541063	0.67128
WBGene00001679	gpb-1	-0.0349082	0.902658	0.431865	0.0674222	0.175249	0.496129	0.209344	0.372104	0.185111	0.482516	0.0707087	0.763483	0.00185114	0.99991	0.000255887	0.999667	0.132936	0.508787	0.000605291	0.998163	-0.00949907	0.979649	-0.212542	0.264762	-0.0370917	0.833882
WBGene00001680	gpb-2	-0.452834	0.0420375	0.494295	0.0196148	-0.202679	0.392608	0.0529852	0.825662	-0.73613	0.0020106	0.179636	0.374566	0.00785502	0.99991	0.000350935	0.999667	-0.141099	0.481945	-0.3264	0.107533	-0.110327	0.344309	-0.166594	0.337017	0.0501624	0.728585
WBGene00001682	gpc-2	-0.0188933	0.904009	0.153884	0.213341	0.0758993	0.584384	0.0131677	0.931783	0.168596	0.186323	0.00932237	0.951716	0.00446507	0.849929	0.000410438	0.999667	0.162417	0.263536	0.0805441	0.609436	-0.00537158	0.864531	-0.110438	0.36479	-0.00133169	0.992643
WBGene00001683	gpd-1	0.275508	0.242699	-0.451172	0.0506058	0.161644	0.524824	-0.201103	0.383034	0.949086	9.45337e-05	-0.074507	0.748113	0.00087131	0.99991	-0.000143375	0.999667	0.38672	0.0673656	0.50597	0.0165681	0.0119915	0.955438	0.227696	0.22759	0.0332587	0.850262
WBGene00001684	gpd-2	-1.67026	2.84059e-11	-2.63149	9.92546e-26	-1.73068	5.46804e-12	-2.41702	5.8414e-22	-0.809268	0.00078042	-2.048	3.30941e-16	0.00118526	0.99991	-5.23549e-05	0.999667	0.491014	0.0230767	0.536908	0.0119885	0.00686886	0.999928	0.332504	0.097074	0.100901	0.49518
WBGene00001685	gpd-3	-1.64386	5.52061e-10	-2.19609	1.67344e-16	-1.75949	3.19072e-11	-2.05287	1.4628e-14	-0.768528	0.00227649	-1.81609	8.90537e-12	0.00360516	0.99991	-9.35057e-05	0.999667	0.474525	0.0320129	0.566569	0.0100419	0.00399213	0.999928	0.160344	0.400416	0.0466285	0.775059
WBGene00001686	gpd-4	-0.130918	0.608698	-0.883297	0.000322	-0.1427	0.584793	-0.610889	0.00972601	0.483335	0.0503682	-0.443644	0.0453581	-4.66499e-05	0.99991	-6.75119e-06	0.999667	0.408419	0.0580363	0.418736	0.0440198	0.00979627	0.978518	0.187196	0.322383	0.0272131	0.881483
WBGene00001687	gpn-1	-0.263314	0.35488	-0.615415	0.0407441	-0.832493	0.00909898	-0.476905	0.0927258	-0.452648	0.146431	-0.204395	0.407268	-0.00236423	0.99991	-0.000785694	0.999667	-0.0689578	0.730846	0.159196	0.432671	0.00409487	0.999928	0.165908	0.438816	0.0607085	0.743547
WBGene00001688	gpr-1	-0.00455775	0.983277	0.255463	0.133861	-0.331981	0.0627004	0.256337	0.126665	0.104042	0.598532	-0.0778508	0.678847	0.000442486	0.99991	-0.000919477	0.999667	0.0816827	0.664354	0.348375	0.0520439	0.000210777	0.999928	-0.278879	0.066911	-0.233905	0.0978044
WBGene00001689	gpr-2	-0.0703467	0.685223	-0.109251	0.49336	-0.023622	0.903633	-0.0117673	0.949242	0.0744664	0.668876	-0.0843541	0.612013	-0.000545874	0.99991	0.000133711	0.999667	0.118248	0.48647	0.0809809	0.662731	0.00259826	0.999928	0.00995874	0.958733	-0.0297372	0.838087
WBGene00001692	grd-3	-3.64438	3.29212e-43	-6.46728	2.00689e-108	-3.78754	2.51966e-46	-5.23574	1.07798e-81	-3.65897	4.28399e-43	-4.91794	2.23165e-73	0.000889767	0.99991	-0.000116472	0.999667	-0.00667474	0.979116	0.0614739	0.788582	0.959382	0.00525607	1.42004	4.46712e-06	0.0825047	0.600383
WBGene00001694	grd-5	-2.50702	2.26085e-17	-5.28684	4.92526e-60	-2.61594	1.25604e-18	-4.30313	2.16215e-44	-2.19052	8.4705e-14	-3.29674	4.07162e-28	0.00771282	0.99991	-6.80063e-05	0.999667	0.123975	0.533883	0.174553	0.41151	0.360955	0.131488	1.7922	7.97408e-08	0.696941	0.0198385
WBGene00001707	grh-1	-0.140542	0.660171	0.636272	0.0540362	0.0639712	0.861405	0.385827	0.202881	0.323879	0.344694	0.254541	0.339575	0.00214878	0.99991	0.000183105	0.999667	0.21308	0.265111	0.108926	0.591588	-0.00935305	0.999928	-0.123414	0.57793	-0.0179649	0.944975
WBGene00001708	grk-1	0.621846	7.28474e-05	0.864606	1.83605e-08	0.630927	5.93969e-05	0.798177	2.36466e-07	0.61444	0.000116891	0.454717	0.00276689	0.0268114	0.473554	1.17461e-05	0.999667	-0.0159092	0.941756	-0.0201874	0.924289	-0.0013107	0.999928	-0.282025	0.046902	-0.156558	0.185177
WBGene00001709	grk-2	0.741681	3.02228e-05	0.620358	0.000394995	0.509377	0.00478268	0.815636	3.55502e-06	0.615762	0.000713676	0.581563	0.000844553	0.00236414	0.99991	-0.000465876	0.999667	-0.0963256	0.605399	0.068326	0.744335	0.00723313	0.939299	-0.00656767	0.975781	-0.0682018	0.571111
WBGene00001713	grl-4	-0.72305	0.00611774	-3.38981	1.24261e-27	-0.689899	0.00882952	-2.0093	1.60859e-11	-0.248654	0.373373	-1.65322	2.21055e-08	0.0277945	0.718182	2.81091e-05	0.999667	0.26392	0.195369	0.253164	0.227311	1.09949	0.00155239	1.56462	1.22177e-06	0.0753771	0.647163
WBGene00001719	grl-10	0.642995	0.0261202	1.23889	0.000111718	0.910823	0.002586	1.26127	0.00010483	2.00483	4.92784e-10	1.44782	1.31543e-05	0.0587564	0.542407	0.000185132	0.999667	0.956308	0.00119488	0.553356	0.0156838	0.00049966	0.999928	0.0769173	0.712491	0.0363698	0.849668
WBGene00001740	gro-1	0.0829737	0.774443	0.00393955	0.989809	0.0525439	0.868979	0.025158	0.932401	-0.231838	0.424384	-0.0408536	0.871901	-0.00195638	0.99991	-3.25534e-05	0.999667	-0.175679	0.376192	-0.162034	0.445636	0.000921701	0.999928	-0.0300087	0.899043	-0.0217216	0.916879
WBGene00001743	grp-1	0.360021	0.167329	0.292982	0.265586	0.351061	0.190876	0.324847	0.198487	-0.0573229	0.856501	0.103707	0.671306	-0.000617739	0.99991	-1.94586e-05	0.999667	-0.249645	0.218438	-0.245062	0.243737	0.00185398	0.999928	-0.0807247	0.697228	-0.0598605	0.722576
WBGene00001744	gars-1	-0.630775	8.40549e-07	-0.729221	6.9352e-09	-0.639949	6.07989e-07	-0.705982	2.26411e-08	-0.480911	0.000235787	-0.760995	2.81638e-09	-8.42521e-05	0.99991	-2.08145e-05	0.999667	0.129312	0.408463	0.137363	0.400387	0.000368385	0.999928	-0.021694	0.899852	-0.018634	0.902186
WBGene00001745	gsa-1	-0.411008	0.174351	0.604498	0.044675	-0.71734	0.0262787	0.331858	0.23681	-0.189946	0.579908	0.305068	0.230455	0.00403477	0.99991	-0.000183704	0.999667	0.105299	0.570837	0.226469	0.257781	-0.0114869	0.999928	-0.0920449	0.669996	0.00654607	0.982563
WBGene00001746	gsk-3	-0.335399	0.194301	0.68041	0.0100732	-0.00950898	0.976106	0.328389	0.186635	-0.130619	0.661128	0.134407	0.570368	0.00419317	0.99991	0.00043564	0.999667	0.126108	0.528108	-0.0687079	0.762252	-0.0191928	0.900417	-0.321323	0.134416	-0.0472902	0.785775
WBGene00001747	gsp-1	-0.162863	0.518974	0.113863	0.654624	0.000867239	0.997289	-0.0345846	0.894865	0.1211	0.659972	-0.0416297	0.863495	0.00159037	0.99991	0.000197357	0.999667	0.179271	0.36788	0.0742031	0.746285	-0.00662446	0.999928	-0.0950868	0.625447	-0.00423634	0.986733
WBGene00001748	gsp-2	-0.00627415	0.979894	0.366414	0.0666341	0.0717755	0.765755	0.1873	0.357476	0.319928	0.130852	0.0808254	0.701043	0.00222207	0.99991	0.000118736	0.999667	0.223333	0.250463	0.171919	0.401459	-0.0065355	0.987829	-0.172524	0.309153	-0.0290092	0.859684
WBGene00001749	gst-1	0.178225	0.11828	-0.372391	0.000368588	0.165532	0.150809	-0.139064	0.220911	0.370674	0.000560044	-0.0360957	0.788533	0.00581924	0.711192	-7.53905e-05	0.999667	0.166461	0.215168	0.182158	0.173761	0.0397834	0.33495	0.299976	0.00395934	0.0478344	0.648589
WBGene00001752	gst-4	-1.33099	3.49731e-06	-3.3802	6.79899e-28	-1.57341	5.86999e-08	-2.83385	4.40528e-21	-0.725621	0.00709752	-2.26467	1.88211e-14	0.013362	0.967956	-0.000172338	0.999667	0.267349	0.190591	0.406154	0.0551742	0.0412193	0.727296	0.849381	0.00457755	0.184601	0.312921
WBGene00001753	gst-5	0.312493	0.287402	0.628309	0.0433341	0.462264	0.125758	0.679254	0.0291213	0.954027	0.0039656	0.326412	0.211338	0.0454624	0.6459	9.74064e-05	0.999667	0.240015	0.226075	0.178113	0.383819	0.00230863	0.999928	-0.0848994	0.701497	-0.0649153	0.731773
WBGene00001754	gst-6	0.283753	0.298803	-0.989947	0.0022774	-0.0604516	0.855813	-0.182965	0.503578	0.418539	0.151228	0.0328927	0.900713	0.0104977	0.99991	-0.000468463	0.999667	0.0509416	0.81476	0.266834	0.200688	0.223988	0.244314	1.0133	0.00244321	0.0790602	0.644458
WBGene00001755	gst-7	0.447488	0.0160014	-0.220929	0.246008	0.178212	0.379544	0.0150324	0.946598	0.829004	1.07407e-05	0.0160118	0.93949	0.00315182	0.99991	-0.000547571	0.999667	0.242867	0.19706	0.481545	0.00921578	0.015572	0.79461	0.162317	0.314108	0.000950534	0.994363
WBGene00001758	gst-10	-0.368991	0.148789	-3.12985	2.04039e-22	-0.338476	0.199237	-2.2192	4.53642e-13	0.699547	0.00904962	-0.894655	0.00151015	0.0146088	0.940505	3.92207e-05	0.999667	1.07794	0.00029379	0.914265	0.000719794	0.295632	0.171373	1.99466	9.04e-10	0.999303	0.00126946
WBGene00001761	gst-13	-0.552156	0.00723859	-1.81658	1.39702e-15	-0.808266	0.000125139	-1.39123	4.17783e-10	-0.381076	0.0766334	-1.14214	2.69394e-07	0.000868609	0.99991	-0.000322982	0.999667	0.122247	0.533883	0.28493	0.153575	0.037629	0.659548	0.469955	0.0234426	0.062366	0.658769
WBGene00001764	gst-16	-0.27925	0.294183	-0.324841	0.220397	-0.571134	0.0378974	-0.1808	0.487078	-0.490901	0.0856986	-0.141991	0.551795	0.00203266	0.99991	-0.000263168	0.999667	-0.088348	0.663075	0.0505762	0.824261	0.00545012	0.999928	0.0705167	0.74095	0.00270157	0.988956
WBGene00001768	gst-20	-0.24857	0.374577	-0.273826	0.329239	-0.466898	0.101077	-0.251098	0.352788	-0.0886141	0.787639	-0.220259	0.36408	0.0100423	0.99991	-0.000173506	0.999667	0.0928167	0.643696	0.206955	0.322428	0.0001502	0.999928	-0.00439768	0.987009	-0.00318297	0.987744
WBGene00001770	gst-22	-0.388662	0.175557	-1.77485	1.47613e-06	-0.313492	0.289881	-1.52191	2.78393e-05	-0.893532	0.00564659	-1.11677	0.0013239	-1.19228	0.00682618	6.69165e-05	0.999667	-0.180705	0.348633	-0.237041	0.248641	0.00783139	0.999928	0.226392	0.311726	0.0660839	0.727201
WBGene00001772	gst-24	0.577882	0.0192478	1.6138	1.00472e-09	0.553313	0.0272564	1.54552	6.14572e-09	0.119954	0.683551	1.71905	7.35155e-11	0.00114926	0.99991	-3.3431e-05	0.999667	-0.286754	0.160112	-0.27376	0.188374	-0.00163264	0.999928	0.0584991	0.765482	0.0470488	0.751789
WBGene00001774	gst-26	-1.90286	5.72754e-19	-4.40395	4.03509e-67	-2.42863	1.20488e-28	-3.68376	1.85096e-55	-1.83594	1.17278e-17	-2.90942	2.32819e-39	0.00773166	0.982914	-0.00126173	0.999667	0.0312188	0.893134	0.34506	0.0827053	0.200131	0.245079	1.38289	6.18791e-07	0.577854	0.0228571
WBGene00001775	gst-27	-1.5669	4.38339e-07	-3.63263	4.39304e-29	-1.8889	1.61057e-09	-2.7798	2.07545e-18	-1.14933	0.000105116	-2.36721	6.21719e-14	0.00372231	0.99991	-0.000219227	0.999667	0.152614	0.441729	0.301157	0.148228	0.206572	0.261289	1.00784	0.00169865	0.0919501	0.590284
WBGene00001776	gst-28	-2.28484	2.21615e-22	-3.94489	1.14232e-40	-2.62823	1.1604e-26	-3.75823	6.4031e-40	-2.81365	9.76968e-28	-3.4319	4.90813e-37	-0.000917863	0.99991	-0.000323552	0.999667	-0.252993	0.213211	-0.091015	0.681741	0.00543312	0.999928	0.210199	0.326767	0.0717603	0.681393
WBGene00001784	gst-36	-0.692422	0.00158138	-1.84798	4.84802e-15	-0.763347	0.000541767	-1.60415	9.74205e-12	-0.602375	0.00707894	-0.704995	0.00137581	0.0035491	0.99991	-7.20137e-05	0.999667	0.0646308	0.757873	0.106096	0.626129	0.00902877	0.97494	0.959075	7.3197e-05	0.686989	0.00684698
WBGene00001787	gst-39	-0.167597	0.52369	-0.753956	0.00395634	-0.190206	0.480709	-0.338705	0.162623	0.432409	0.0984826	0.0312741	0.9005	0.00424501	0.99991	-1.4967e-05	0.999667	0.385771	0.0734096	0.403128	0.0547341	0.0290621	0.781651	0.754356	0.00485841	0.193506	0.271644
WBGene00001790	gst-42	-0.505324	0.00678032	-2.24902	6.82732e-27	-0.451326	0.0173939	-1.99921	2.91257e-22	-0.632594	0.00101406	-0.933941	1.77419e-06	0.126263	0.203082	9.8554e-05	0.999667	-0.0698612	0.728864	-0.115985	0.57599	0.0100547	0.957391	1.2232	2.98539e-08	0.938229	2.53958e-05
WBGene00001791	gst-43	0.0972799	0.654629	-0.00511141	0.981913	0.0346961	0.888808	0.0591662	0.781042	0.130699	0.553587	0.105363	0.594332	-0.00238943	0.99991	-0.000111564	0.999667	0.0192218	0.936224	0.069032	0.750891	0.00192139	0.999928	0.0812833	0.640181	0.0189501	0.91276
WBGene00001792	gst-44	0.807385	0.0035015	-0.0467633	0.877597	0.59391	0.0287362	0.052043	0.856114	0.811427	0.00418085	0.270315	0.249408	0.00656669	0.99991	-0.000181673	0.999667	-0.00932186	0.970105	0.0945517	0.670891	0.00461623	0.999928	0.258713	0.213874	0.097004	0.552492
WBGene00001793	gsy-1	-0.2319	0.335226	-0.745402	0.00176165	-0.209435	0.40214	-0.604292	0.00943857	0.0789871	0.77451	-0.448552	0.041115	0.00111404	0.99991	3.51257e-05	0.999667	0.202382	0.312889	0.18934	0.369448	0.00365359	0.999928	0.109747	0.560666	0.0250127	0.891983
WBGene00001794	gta-1	-1.76458	1.14763e-27	-2.79667	4.88595e-67	-1.84517	3.99516e-30	-2.57778	2.25462e-57	-1.22984	2.9157e-14	-1.98581	6.56263e-35	0.000603961	0.99991	-0.000158619	0.999667	0.383169	0.028816	0.453239	0.00763941	0.00901737	0.885034	0.734226	1.3085e-05	0.511857	0.00549837
WBGene00001795	gtl-1	-0.508868	0.0952299	0.204523	0.510019	-0.690212	0.0308607	0.125601	0.678877	-1.69961	5.2045e-06	-0.13211	0.619861	-0.000690432	0.99991	-9.9806e-05	0.999667	-0.476594	0.0538738	-0.339385	0.0981413	-0.00319575	0.999928	-0.239933	0.294602	-0.113129	0.550505
WBGene00001803	lite-1	-1.3006	0.000121376	1.20369	1.98818e-05	-1.2945	0.000120895	0.313046	0.214158	-1.12598	0.000590999	0.106147	0.663904	-0.00121055	0.99991	-3.80435e-06	0.999667	0.0450831	0.82668	0.0496572	0.81927	-0.524831	0.0574412	-0.975024	0.000472444	-0.055904	0.734641
WBGene00001808	gut-2	0.100645	0.615574	-0.0680482	0.732606	0.298853	0.102411	-0.0452771	0.823948	0.493623	0.00586477	-0.0263401	0.896747	0.000215909	0.99991	0.000399403	0.999667	0.287125	0.117593	0.138355	0.479723	0.000516991	0.999928	0.0231645	0.906125	0.00508128	0.982563
WBGene00001811	haf-1	0.0562424	0.832022	-0.463793	0.0440244	0.00367036	0.989298	-0.288599	0.197534	-0.358102	0.145781	-0.100937	0.653237	-0.00117129	0.99991	-6.70421e-05	0.999667	-0.262465	0.19358	-0.231184	0.270388	0.0059019	0.999928	0.210265	0.258988	0.0527189	0.728585
WBGene00001812	haf-2	-0.0687533	0.700264	0.454201	0.00210224	-0.045058	0.811661	0.213544	0.162647	-0.134569	0.427468	0.0707717	0.682216	-0.0501542	0.312704	6.57456e-05	0.999667	-0.0496765	0.789146	-0.0718831	0.705861	-0.0163475	0.701206	-0.309897	0.0281212	-0.0528312	0.657277
WBGene00001813	haf-3	-0.0824177	0.559756	-0.0314622	0.826773	-0.150083	0.259757	-0.0664326	0.636289	-0.110557	0.419939	-0.0996512	0.464809	-0.000342566	0.99991	-0.000270806	0.999667	-0.0222103	0.902103	0.0359759	0.832958	-0.000711763	0.999928	-0.0565176	0.687298	-0.0158158	0.917897
WBGene00001814	haf-4	-0.478214	0.0392591	-0.403205	0.0806939	-0.523437	0.026657	-0.447542	0.0478323	-0.112312	0.676411	-0.288954	0.167812	0.0121547	0.934727	-3.48388e-05	0.999667	0.238494	0.235651	0.269048	0.19334	-0.00185365	0.999928	0.0276788	0.900788	0.0292965	0.870627
WBGene00001815	hmt-1	0.0820091	0.641684	-0.191558	0.221295	0.137815	0.415765	-0.170917	0.27836	0.312408	0.0468916	-0.139761	0.377333	-0.000253091	0.99991	0.00014199	0.999667	0.179551	0.295281	0.138865	0.438918	0.000327642	0.999928	0.0226968	0.901935	0.00647087	0.975969
WBGene00001816	haf-6	-1.00645	8.18026e-09	-1.23048	1.53606e-12	-0.868491	4.85568e-07	-1.22175	3.12313e-12	-0.60561	0.000523018	-1.05302	2.58483e-09	0.00212225	0.99991	0.000224513	0.999667	0.277515	0.129652	0.192686	0.314439	0.000219893	0.999928	0.0983121	0.541868	0.048817	0.708533
WBGene00001817	haf-7	-0.237217	0.246485	0.411433	0.0306446	-0.034242	0.891849	0.412457	0.0276392	-0.410965	0.0469785	0.0846631	0.678847	-0.00243713	0.99991	0.000356068	0.999667	-0.105651	0.58913	-0.267876	0.172621	0.000333089	0.999928	-0.214444	0.189428	-0.154529	0.25363
WBGene00001819	haf-9	-0.712394	0.000706664	-2.40175	1.57654e-24	-0.854934	5.93392e-05	-1.88403	1.69187e-16	-0.855388	7.70321e-05	-0.854534	8.27856e-05	0.0352336	0.522824	-0.000161765	0.999667	-0.0701006	0.734785	0.00840893	0.97493	0.0781304	0.463879	1.42309	6.28903e-09	0.862967	0.000508055
WBGene00001820	ham-1	-0.785891	0.0176071	2.84391	4.0288e-13	-0.313781	0.31441	2.36704	1.43359e-09	0.502235	0.125495	1.6703	1.62997e-05	-0.00999512	0.99991	0.000452992	0.999667	1.44858	0.000534142	0.475615	0.0383037	-0.0217068	0.939299	-0.716013	0.02363	-0.179008	0.3651
WBGene00001821	ham-2	-0.502642	0.0390266	0.309027	0.191439	-0.41023	0.0969769	0.12972	0.597741	-0.557399	0.0308701	0.344765	0.106852	-0.00161451	0.99991	0.000100444	0.999667	-0.0117011	0.962278	-0.0711057	0.755215	-0.00731453	0.999928	0.0484705	0.815395	0.0902747	0.538084
WBGene00001823	hap-1	-0.224226	0.243936	-0.281431	0.126239	-0.508176	0.00677463	-0.30537	0.0900621	-0.125934	0.548378	-0.226647	0.193738	-0.000477004	0.99991	-0.000543663	0.999667	0.0786157	0.687535	0.289393	0.124848	-0.000858146	0.999928	0.0118376	0.956092	0.0159628	0.929317
WBGene00001824	hbl-1	-0.360156	0.12091	0.516058	0.0213878	-0.315569	0.186802	0.347401	0.113493	-0.193796	0.450848	0.41652	0.0468788	0.00130232	0.99991	6.23218e-05	0.999667	0.113829	0.570624	0.0837563	0.70741	-0.00513267	0.999928	-0.0203606	0.927941	0.0272871	0.874842
WBGene00001827	hcf-1	0.184548	0.0399297	0.348037	2.49542e-05	0.214463	0.0155355	0.255578	0.00249048	0.175295	0.0502881	0.0860064	0.386159	-3.29863e-05	0.99991	0.000234123	0.999667	-0.0106652	0.941212	-0.0376788	0.766528	-0.00242045	0.940253	-0.231362	0.00554437	-0.111153	0.163673
WBGene00001828	hch-1	-0.88274	0.0390482	3.30771	6.15084e-07	-0.0190858	0.96249	2.80061	1.15674e-05	0.325567	0.414328	2.44409	7.88194e-05	-0.0113042	0.99991	0.00311924	0.999667	0.854852	0.0209004	0.102173	0.509093	-0.0109684	0.999928	-0.13668	0.591337	-0.026912	0.926481
WBGene00001829	hcp-1	-0.119979	0.590817	-0.205284	0.319512	-0.117765	0.604709	-0.11368	0.597005	-0.286876	0.179594	-0.355529	0.057237	-0.00155065	0.99991	9.29975e-06	0.999667	-0.106001	0.588937	-0.114818	0.588265	0.00262304	0.999928	-0.115611	0.502673	-0.111916	0.401751
WBGene00001830	hcp-2	0.0403331	0.871628	0.0785639	0.730717	0.00230952	0.992334	0.111705	0.61138	-0.0354343	0.888076	-0.135369	0.504907	-0.00237979	0.99991	-5.7115e-05	0.999667	-0.0523554	0.806713	-0.0261996	0.910864	0.00114727	0.999928	-0.157362	0.36168	-0.118545	0.385251
WBGene00001831	hcp-3	0.467585	0.0112188	0.397228	0.0298423	0.472179	0.0115066	0.408959	0.0233049	0.919274	9.02821e-07	0.276176	0.112335	5.23206e-05	0.99991	-5.8035e-06	0.999667	0.2918	0.120494	0.302149	0.105342	0.000561715	0.999928	-0.0460183	0.803988	-0.0303445	0.848073
WBGene00001832	hcp-4	0.122595	0.414587	0.024914	0.877597	0.111387	0.466675	0.114918	0.431656	0.200622	0.162663	-0.0983102	0.514483	-0.00156038	0.99991	-4.34264e-05	0.999667	0.0610925	0.719114	0.0738607	0.67306	0.00236469	0.999928	-0.0963734	0.483296	-0.118178	0.254249
WBGene00001833	hcp-6	0.292684	0.181749	0.51353	0.0163219	0.258875	0.252798	0.523177	0.0132075	-0.00465831	0.986359	0.17508	0.388545	-0.00129457	0.99991	-5.56072e-05	0.999667	-0.206911	0.297649	-0.184315	0.375293	0.00062898	0.999928	-0.179895	0.31058	-0.124415	0.381843
WBGene00001834	hda-1	0.18866	0.299431	0.130385	0.471619	0.281429	0.112788	0.083244	0.660584	0.35668	0.0425298	0.107443	0.552298	-0.000114408	0.99991	0.000182787	0.999667	0.117207	0.522276	0.0517818	0.804701	-0.00107537	0.999928	-0.00417499	0.984668	0.0116489	0.951061
WBGene00001835	hda-2	0.608157	0.0023032	0.629646	0.0014669	0.497901	0.013686	0.529832	0.00674842	0.479765	0.0196105	0.434852	0.0209289	-0.000316497	0.99991	-0.000165944	0.999667	-0.096128	0.627882	-0.0220846	0.92616	-0.00222719	0.999928	-0.076779	0.67081	-0.0153799	0.932825
WBGene00001836	hda-3	0.483181	4.59912e-08	0.2569	0.00435501	0.51137	7.20483e-09	0.183041	0.0492878	0.450502	5.42085e-07	0.162726	0.0887389	0.000321961	0.99991	0.000192489	0.999667	-0.0341602	0.790807	-0.058465	0.648612	-0.00161925	0.999928	-0.0704466	0.512072	-0.00667559	0.967132
WBGene00001837	hda-4	0.233343	0.124623	0.270158	0.0629637	0.362128	0.0143313	0.171962	0.253269	0.273103	0.0727192	0.0872591	0.594035	0.00047734	0.99991	0.00036172	0.999667	0.0252546	0.899774	-0.0775686	0.671689	-0.0023373	0.999928	-0.12238	0.37859	-0.0286248	0.845011
WBGene00001838	hda-10	0.583704	0.00621559	0.499194	0.0184485	0.591101	0.00612867	0.564893	0.0072036	1.09797	7.11401e-07	0.306929	0.117188	-0.000619045	0.99991	-6.22324e-07	0.999667	0.286688	0.146737	0.295725	0.139139	0.00212664	0.999928	-0.0722774	0.699329	-0.0630505	0.652495
WBGene00001840	hel-1	0.0885232	0.650035	0.317534	0.0602002	0.139197	0.46294	0.212235	0.216042	0.409364	0.0184294	-0.0114282	0.954704	0.000225205	0.99991	0.000101233	0.999667	0.237512	0.188352	0.204511	0.27645	-0.00262738	0.999928	-0.255553	0.0939945	-0.0991918	0.400512
WBGene00001843	hgo-1	-0.877041	2.80635e-06	-1.42881	5.50835e-14	-1.02317	4.99358e-08	-1.26313	3.04945e-11	-0.770538	4.14928e-05	-0.668491	0.00028152	0.00940385	0.864019	-0.000219193	0.999667	0.073597	0.711687	0.171277	0.388606	0.00474252	0.999928	0.604664	0.00139359	0.399797	0.0352401
WBGene00001844	hid-1	-0.328828	0.0673999	0.999279	5.92726e-09	-0.258946	0.164667	0.620996	0.000264257	-0.259979	0.168369	0.254291	0.126193	0.000572273	0.99991	0.000145087	0.999667	0.0603641	0.759859	0.00418816	0.986604	-0.0533868	0.442876	-0.640256	0.000231224	-0.169506	0.192719
WBGene00001851	hif-1	-0.949272	3.61189e-14	-0.864235	2.40008e-12	-0.856544	7.06342e-12	-0.843624	1.0282e-11	-0.722236	1.1372e-08	-0.840739	2.22929e-11	-0.00244464	0.99991	0.000299232	0.999667	0.183437	0.234305	0.11444	0.484499	0.00035708	0.999928	0.0166838	0.924485	0.00193208	0.989486
WBGene00001852	hil-1	0.916873	9.44116e-05	2.24042	3.40609e-21	1.32202	2.87291e-08	2.00653	4.0106e-17	1.4691	6.68678e-10	2.44933	2.22721e-25	-0.0332734	0.636048	0.000531211	0.999667	0.304967	0.125994	0.0856891	0.696337	-0.00870147	0.971126	0.119551	0.494582	0.221335	0.171251
WBGene00001853	hil-2	-1.30204	4.23502e-06	0.657658	0.0112569	-0.744495	0.00458989	0.381542	0.120762	-0.268389	0.330429	0.151046	0.515033	-0.00786915	0.99991	0.00062036	0.999667	0.680745	0.00601666	0.27253	0.192251	-0.0112424	0.978518	-0.281676	0.172866	-0.0579565	0.724516
WBGene00001854	hil-3	-1.6249	2.61193e-06	2.0853	3.43265e-09	-0.917661	0.00332274	1.64144	3.01436e-06	-0.154552	0.638359	1.2516	0.000288242	-0.0266891	0.810692	0.000689362	0.999667	1.26707	0.000558764	0.387192	0.0685466	-0.0208322	0.930356	-0.391966	0.109877	-0.0682227	0.706568
WBGene00001855	hil-4	0.255115	0.311292	-0.102301	0.702057	0.447323	0.0758138	0.00865887	0.975406	0.778868	0.0028221	-0.0471689	0.84706	-0.00299694	0.99991	0.000184132	0.999667	0.268242	0.187974	0.162807	0.444635	0.00458124	0.999928	0.0219325	0.926132	-0.0188429	0.927581
WBGene00001856	hil-5	0.0482407	0.871458	0.227747	0.382583	0.214861	0.431495	0.17384	0.497067	0.57467	0.0336184	0.0114098	0.964401	-0.00558104	0.99991	0.000165499	0.999667	0.288778	0.160044	0.188239	0.374617	-0.00152248	0.999928	-0.118612	0.54908	-0.0499137	0.770116
WBGene00001859	hil-8	0.586929	0.0576781	0.133861	0.678944	0.902069	0.00638989	0.289691	0.325936	0.168181	0.635854	0.0576969	0.833843	0.0144343	0.99991	0.000203443	0.999667	-0.202362	0.30084	-0.354087	0.0886762	0.00959458	0.999928	-0.0268917	0.916483	-0.0699636	0.71053
WBGene00001860	him-1	-0.00658859	0.982793	-0.131546	0.629715	0.0353101	0.912959	-0.0541564	0.845199	-0.316426	0.254998	-0.187037	0.417367	-0.00180381	0.99991	4.06511e-05	0.999667	-0.168141	0.397525	-0.203127	0.335903	0.00292773	0.999928	-0.054177	0.80295	-0.0518153	0.760933
WBGene00001862	him-3	0.456894	0.00354989	0.155047	0.347872	0.38164	0.0172425	0.232387	0.141951	0.432677	0.00686444	0.284313	0.0594899	0.000783473	0.99991	-0.000193241	0.999667	-0.0294426	0.887403	0.03389	0.867926	0.00213089	0.999928	0.105806	0.48048	0.0243989	0.873205
WBGene00001863	him-4	-1.94861	5.17296e-09	-2.50699	1.74804e-13	-1.74246	1.71288e-07	-2.29039	1.53084e-11	-2.16314	9.33324e-11	-1.86769	3.20062e-08	0.00350093	0.99991	0.000123059	0.999667	-0.0839892	0.674922	-0.167182	0.42348	0.00660899	0.999928	0.261376	0.235099	0.0853446	0.623895
WBGene00001864	him-5	0.395772	0.0326301	-0.172452	0.371423	0.387004	0.0400088	0.0392473	0.853175	0.228575	0.252381	0.120479	0.524966	0.000439228	0.99991	-2.92515e-05	0.999667	-0.130926	0.488653	-0.122997	0.545087	0.0120724	0.861644	0.234661	0.145185	0.0314465	0.841947
WBGene00001865	him-6	-0.00946299	0.950737	-0.00801438	0.956786	-0.01139	0.941061	0.062255	0.64203	0.0887309	0.497899	-0.022204	0.879555	-0.00161398	0.99991	-8.25834e-06	0.999667	0.0855304	0.555015	0.0886944	0.564065	0.00158097	0.999928	-0.0119033	0.943308	-0.0379623	0.74314
WBGene00001867	him-8	0.202469	0.43641	-0.179902	0.489185	0.114923	0.687078	-0.139625	0.588158	-0.0961517	0.744295	-0.0533183	0.82764	-0.000392677	0.99991	-9.6823e-05	0.999667	-0.181047	0.363607	-0.127971	0.559234	0.00109966	0.999928	0.0585639	0.783948	0.0214792	0.915614
WBGene00001869	him-10	0.117662	0.622313	0.000626598	0.998072	0.0409151	0.881315	0.0525516	0.827658	-0.130674	0.599845	-0.060554	0.785624	-0.000688073	0.99991	-0.000106616	0.999667	-0.166369	0.397525	-0.115727	0.593488	0.00176895	0.999928	-0.0427533	0.836482	-0.0388743	0.808119
WBGene00001872	him-14	-0.0825296	0.779715	-0.183245	0.508988	-0.131451	0.658966	-0.130801	0.633719	-0.366253	0.204519	-0.104222	0.675057	-0.000683395	0.99991	-3.99375e-05	0.999667	-0.139071	0.484999	-0.119518	0.58245	0.00167957	0.999928	0.0230047	0.925213	0.00110822	0.994612
WBGene00001874	him-17	0.108777	0.601679	0.154106	0.427262	0.0144549	0.952212	0.104594	0.602355	-0.115553	0.58692	-0.0730507	0.715835	-0.000424272	0.99991	-0.000173964	0.999667	-0.165845	0.376229	-0.0964693	0.642139	-0.00117998	0.999928	-0.164645	0.305068	-0.0716437	0.568837
WBGene00001877	his-3	-0.858454	0.0167831	0.870754	0.0083789	-0.554344	0.0907219	0.459139	0.120925	-0.199485	0.571173	0.012497	0.964401	0.000236955	0.99991	0.000170705	0.999667	0.254467	0.189339	0.1536	0.429514	-0.0191144	0.94116	-0.748451	0.0159589	-0.215902	0.288778
WBGene00001880	his-6	-0.580456	0.0894571	0.297049	0.365642	-0.246415	0.462973	0.0865185	0.790789	-0.083449	0.829384	-0.157512	0.574281	-0.00293685	0.99991	0.000279811	0.999667	0.200936	0.271252	0.0736858	0.70741	-0.0120116	0.999928	-0.372533	0.159516	-0.107001	0.591962
WBGene00001882	his-8	-1.21738	0.00281464	-0.247304	0.437393	-0.557605	0.0921026	-0.174281	0.570917	-0.73148	0.0442447	-0.279302	0.304346	-0.00936516	0.99991	0.000502237	0.999667	0.114174	0.504413	-0.0431241	0.82958	0.00275686	0.999928	-0.0498094	0.842207	-0.0439012	0.847965
WBGene00001883	his-9	-0.942289	0.00407346	0.110105	0.711111	-0.658201	0.030317	-0.0809824	0.778606	-0.1503	0.645244	-0.2902	0.243692	-0.0167484	0.984426	0.000160503	0.999667	0.385877	0.0838245	0.252262	0.218812	-0.0114716	0.999703	-0.34956	0.133627	-0.0881715	0.613871
WBGene00001887	his-13	-0.942289	0.00407346	0.110105	0.711111	-0.658201	0.030317	-0.0809824	0.778606	-0.1503	0.645244	-0.2902	0.243692	-0.0167484	0.984426	0.000160503	0.999667	0.385877	0.0838245	0.252262	0.218812	-0.0114716	0.999703	-0.34956	0.133627	-0.0881715	0.613871
WBGene00001898	his-24	-2.0233	1.15811e-07	1.38591	0.000218602	-1.0319	0.00261154	1.01929	0.00395419	-0.116096	0.741477	0.626219	0.0429986	-0.0645322	0.541039	0.00208105	0.999667	1.834	1.86627e-05	0.448495	0.0445826	-0.0113092	0.999928	-0.241574	0.292591	-0.0559774	0.781745
WBGene00001899	his-25	-0.942289	0.00407346	0.110105	0.711111	-0.658201	0.030317	-0.0809824	0.778606	-0.1503	0.645244	-0.2902	0.243692	-0.0167484	0.984426	0.000160503	0.999667	0.385877	0.0838245	0.252262	0.218812	-0.0114716	0.999703	-0.34956	0.133627	-0.0881715	0.613871
WBGene00001906	his-32	0.0641511	0.848029	2.02479	2.68413e-07	0.207075	0.520607	1.55303	6.4205e-05	0.816197	0.0161199	1.02298	0.00469987	-0.000222989	0.99991	0.000111175	0.999667	0.342001	0.109395	0.248983	0.218724	-0.0204451	0.945595	-0.452616	0.0864365	-0.0894327	0.625806
WBGene00001909	his-35	-0.360225	0.0350654	-0.119273	0.510954	-0.29437	0.0942117	-0.202351	0.237894	0.0212504	0.919177	-0.0802651	0.665692	-0.000226583	0.99991	0.000149417	0.999667	0.303844	0.0942854	0.251619	0.168025	-0.00245153	0.999928	0.0168811	0.932095	0.0392205	0.772037
WBGene00001910	C50F4.6	0.435525	0.0562207	1.46598	2.4428e-09	0.667952	0.00403985	1.40136	1.42193e-08	0.681757	0.00404857	0.968795	8.11517e-05	0.000857291	0.99991	0.000248837	0.999667	0.120995	0.544476	-0.00459499	0.986352	-0.00159978	0.999928	-0.257353	0.170934	-0.133144	0.372725
WBGene00001911	his-37	-0.654987	3.73946e-06	-0.259296	0.0699616	-0.708975	5.95212e-07	-0.251848	0.0765859	-0.150244	0.340341	-0.269558	0.0515913	0.000118455	0.99991	-0.000135027	0.999667	0.424708	0.00514166	0.473681	0.00173717	2.28149e-05	0.999928	-0.0229115	0.898817	-0.0123052	0.943543
WBGene00001912	his-38	0.117196	0.699828	-0.749821	0.02049	0.380051	0.195681	-0.619429	0.0441253	0.454067	0.1421	-0.030926	0.908468	0.0344869	0.725513	0.000242119	0.999667	0.151543	0.438328	0.0223604	0.92616	0.00348885	0.999928	0.533249	0.0558958	0.323999	0.163673
WBGene00001914	his-40	-0.343659	0.180565	-1.19016	6.28955e-05	-0.319432	0.228319	-1.01715	0.000458259	-0.0490254	0.874703	-0.715808	0.00800116	0.00436202	0.99991	3.30805e-05	0.999667	0.178981	0.368702	0.164739	0.439463	0.0048413	0.999928	0.170603	0.404835	0.0524796	0.765122
WBGene00001915	his-41	0.0257761	0.862522	0.346509	0.00196675	0.176087	0.154478	0.319636	0.00443616	0.261689	0.0280788	0.445934	4.65581e-05	0.00151494	0.99991	0.000704431	0.999667	0.205417	0.140531	0.0738664	0.632432	-0.000394255	0.999928	0.0858617	0.484266	0.0640255	0.519654
WBGene00001919	his-45	0.191874	0.471565	0.616081	0.0178569	0.272133	0.310504	0.646161	0.0125197	0.662521	0.0141851	0.0205981	0.934964	0.00047438	0.99991	6.94638e-05	0.999667	0.241994	0.232764	0.204423	0.33309	0.00130379	0.999928	-0.467548	0.0449581	-0.483836	0.0539526
WBGene00001920	his-46	0.355453	0.155431	1.90018	2.35553e-12	0.658469	0.00972406	1.6951	5.4747e-10	0.952539	0.000314785	0.78348	0.00262637	0.00190748	0.99991	0.000326378	0.999667	0.311702	0.128085	0.141497	0.510711	-0.00657188	0.999928	-0.887828	0.000366225	-0.644898	0.0132089
WBGene00001921	his-47	0.233663	0.410197	2.23771	1.49892e-11	0.427889	0.135045	1.73024	2.17441e-07	0.637318	0.0341993	0.870425	0.00481177	0.0041882	0.99991	0.000156869	0.999667	0.175137	0.372702	0.0844565	0.701799	-0.0365001	0.742478	-1.05588	0.000685903	-0.365074	0.115563
WBGene00001922	his-48	0.13855	0.640224	0.797426	0.00890629	0.189286	0.532421	0.78879	0.00939988	0.513639	0.0903531	0.220844	0.370563	-0.000317557	0.99991	3.54304e-05	0.999667	0.166152	0.394847	0.149493	0.477401	0.000160031	0.999928	-0.261386	0.234962	-0.181423	0.33909
WBGene00001929	his-55	0.191874	0.471565	0.616081	0.0178569	0.272133	0.310504	0.646161	0.0125197	0.662521	0.0141851	0.0205981	0.934964	0.00047438	0.99991	6.94638e-05	0.999667	0.241994	0.232764	0.204423	0.33309	0.00130379	0.999928	-0.467548	0.0449581	-0.483836	0.0539526
WBGene00001930	his-56	0.355453	0.155431	1.90018	2.35553e-12	0.658469	0.00972406	1.6951	5.4747e-10	0.952539	0.000314785	0.78348	0.00262637	0.00190748	0.99991	0.000326378	0.999667	0.311702	0.128085	0.141497	0.510711	-0.00657188	0.999928	-0.887828	0.000366225	-0.644898	0.0132089
WBGene00001931	his-57	0.178712	0.522794	2.47106	2.07059e-15	0.223769	0.434411	1.89778	1.45378e-09	0.649162	0.0233651	1.07376	0.00046433	0.00262829	0.99991	3.21201e-05	0.999667	0.224953	0.26398	0.210472	0.318484	-0.0617303	0.586734	-1.17213	0.000122205	-0.410992	0.0858354
WBGene00001932	his-58	0.237911	0.381782	1.14026	0.00012959	0.298727	0.281464	0.996231	0.00071669	0.642143	0.0240519	0.349326	0.145538	0.00203476	0.99991	4.35239e-05	0.999667	0.184958	0.350647	0.163752	0.440141	-0.00374333	0.999928	-0.41454	0.0763693	-0.215083	0.256174
WBGene00001933	his-59	0.687187	0.00983092	0.51647	0.0484308	0.503912	0.0568303	0.663067	0.0120932	0.972229	0.000501467	0.399555	0.0923676	-0.000950613	0.99991	-0.00015982	0.999667	0.112683	0.574536	0.217582	0.30497	0.00544936	0.999928	-0.0194326	0.936004	-0.0473343	0.784505
WBGene00001934	his-60	0.261164	0.1677	2.52897	3.73776e-47	0.516791	0.00470881	2.25516	1.90018e-37	0.595533	0.00129807	1.16799	1.59223e-10	-8.00767e-05	0.99991	0.000520437	0.999667	0.230916	0.210302	0.048138	0.820601	-0.0190685	0.688898	-1.31077	2.54602e-15	-1.01048	3.88049e-09
WBGene00001935	his-61	0.434263	0.112658	0.735985	0.0107999	0.732991	0.0106108	0.713845	0.0125602	1.15288	0.000156266	0.482378	0.0627082	0.00114211	0.99991	0.000232546	0.999667	0.305275	0.139033	0.163884	0.438918	-0.000166311	0.999928	-0.0685569	0.752245	-0.034914	0.860211
WBGene00001936	his-62	0.0646088	0.828609	0.634558	0.0186181	0.197343	0.485164	0.544075	0.0375934	0.591317	0.0338961	0.153257	0.519624	0.000949555	0.99991	0.00012391	0.999667	0.280385	0.172252	0.203749	0.333862	-0.00210832	0.999928	-0.2523	0.222787	-0.126402	0.450464
WBGene00001937	his-63	0.429421	0.136751	0.263466	0.370776	0.309003	0.300718	0.225702	0.425323	0.811739	0.0105173	0.0640054	0.8093	-0.000611388	0.99991	-0.00010292	0.999667	0.135292	0.487754	0.211897	0.307703	-0.000798968	0.999928	-0.089251	0.682972	-0.0431283	0.836119
WBGene00001938	his-64	0.316036	0.280384	1.24941	0.000301052	0.455992	0.129222	1.04928	0.00190221	0.848651	0.00878251	0.218432	0.391294	-0.00185073	0.99991	9.48336e-05	0.999667	0.208164	0.294922	0.151344	0.468545	-0.00531666	0.999928	-0.668019	0.0219225	-0.381837	0.117193
WBGene00001939	his-65	0.233663	0.410197	2.23771	1.49892e-11	0.427889	0.135045	1.73024	2.17441e-07	0.637318	0.0341993	0.870425	0.00481177	0.0041882	0.99991	0.000156869	0.999667	0.175137	0.372702	0.0844565	0.701799	-0.0365001	0.742478	-1.05588	0.000685903	-0.365074	0.115563
WBGene00001940	his-66	0.237911	0.381782	1.14026	0.00012959	0.298727	0.281464	0.996231	0.00071669	0.642143	0.0240519	0.349326	0.145538	0.00203476	0.99991	4.35239e-05	0.999667	0.184958	0.350647	0.163752	0.440141	-0.00374333	0.999928	-0.41454	0.0763693	-0.215083	0.256174
WBGene00001941	his-67	0.192891	0.430633	0.0568048	0.828514	0.214034	0.393423	0.16473	0.486743	0.674863	0.00545768	-0.0850113	0.714914	0.000477645	0.99991	1.53899e-05	0.999667	0.277547	0.170313	0.276375	0.178766	0.00457575	0.999928	-0.0951353	0.621111	-0.110721	0.459276
WBGene00001942	his-68	0.200536	0.407039	-0.22461	0.342237	0.272766	0.261291	-0.105613	0.666477	0.539934	0.0251536	-0.104456	0.645144	0.00168069	0.99991	7.28402e-05	0.999667	0.188081	0.344098	0.152892	0.474465	0.00416151	0.999928	0.0501583	0.808852	-0.00486254	0.984265
WBGene00001945	his-71	-0.792036	6.0701e-05	0.942335	9.57297e-07	-0.712738	0.000282388	0.549228	0.00356131	-0.440114	0.0284411	0.227931	0.20967	7.4044e-05	0.99991	0.000107153	0.999667	0.23709	0.217507	0.19253	0.337532	-0.0424701	0.566144	-0.582248	0.00238863	-0.11512	0.372044
WBGene00001946	his-72	0.292639	0.178128	1.09483	6.90666e-07	0.415772	0.0557786	0.973996	9.90385e-06	0.778478	0.000389861	0.664624	0.00193322	-0.00023537	0.99991	0.00014843	0.999667	0.289761	0.142503	0.21673	0.293767	-0.00302378	0.999928	-0.214028	0.22759	-0.0763832	0.580556
WBGene00001948	hlh-1	-2.44608	1.10781e-11	-1.68503	2.63336e-07	-2.41314	3.62975e-11	-1.6851	3.26398e-07	-2.5243	1.84208e-11	-1.39845	1.50758e-05	-0.00176202	0.99991	1.79678e-05	0.999667	-0.0305185	0.884645	-0.0427914	0.838429	-9.72108e-05	0.999928	0.0871972	0.687035	0.0483553	0.804666
WBGene00001949	hlh-2	0.832675	1.37769e-05	1.85431	9.41651e-22	0.975699	3.49241e-07	1.52639	4.61823e-15	1.07921	2.34745e-08	1.13727	7.60183e-09	0.00196163	0.99991	0.000210765	0.999667	0.147246	0.438328	0.0605673	0.778534	-0.0246581	0.695557	-0.589881	0.00175956	-0.163704	0.229098
WBGene00001950	hlh-3	0.813356	0.00281873	1.4454	6.5576e-07	1.27078	8.46416e-06	1.43308	1.00386e-06	1.02792	0.000250345	1.12123	0.000129535	-0.000223205	0.99991	0.000437635	0.999667	0.0858069	0.677227	-0.111049	0.612991	-0.000338372	0.999928	-0.125597	0.513692	-0.0652429	0.674777
WBGene00001955	hlh-11	-0.424952	0.0405335	-1.07073	6.35163e-07	-0.567143	0.00693608	-0.848767	6.10839e-05	-0.48156	0.02485	-0.43705	0.02512	0.00865659	0.969608	-0.000174026	0.999667	-0.019989	0.934786	0.0653397	0.769855	0.00721133	0.98652	0.403741	0.0372396	0.133055	0.345233
WBGene00001958	hlh-14	-0.856591	0.0148962	0.353457	0.253862	-0.292735	0.357367	0.114604	0.710002	-0.584493	0.0895883	0.0371619	0.894878	-0.000315522	0.99991	0.000638668	0.999667	0.0906455	0.617395	-0.101417	0.612302	-0.0132423	0.999928	-0.161663	0.464386	-0.0197636	0.937847
WBGene00001963		-0.0513265	0.884473	0.660467	0.053287	-0.0448733	0.906517	0.374688	0.228185	0.00797133	0.984062	0.153298	0.57805	0.00102442	0.99991	7.18917e-06	0.999667	0.0268662	0.898291	0.0238839	0.911235	-0.0113978	0.999928	-0.220688	0.337074	-0.0492466	0.822701
WBGene00001971	hmg-1.1	0.0824575	0.765521	0.852895	0.000928847	0.401606	0.110858	0.529864	0.0297352	0.588501	0.0225701	0.424903	0.0627445	0.00356339	0.99991	0.000400197	0.999667	0.284758	0.164796	0.0904664	0.684546	-0.0135659	0.95574	-0.169647	0.381901	-0.0125154	0.955298
WBGene00001972	hmg-1.2	0.22457	0.181813	0.99035	2.43183e-10	0.446323	0.00565663	0.684399	1.13431e-05	-0.000788546	0.997603	0.429554	0.00488609	0.000577096	0.99991	0.00053499	0.999667	-0.182024	0.302249	-0.367247	0.0317014	-0.0273568	0.586617	-0.437028	0.00483883	-0.0862746	0.450716
WBGene00001973	hmg-3	0.179421	0.478394	-0.0608216	0.820235	0.178063	0.496148	0.0326027	0.902677	-0.0236139	0.936667	-0.0655854	0.781926	0.000262673	0.99991	-9.63637e-06	0.999667	-0.128799	0.520991	-0.129007	0.556073	0.00371266	0.999928	-0.0121254	0.959556	-0.0334039	0.853368
WBGene00001974	hmg-4	0.354959	0.110009	0.512157	0.0198687	0.377452	0.0952679	0.495664	0.0220784	0.204142	0.402129	0.167119	0.42151	-0.000108468	0.99991	1.41383e-05	0.999667	-0.108286	0.588733	-0.120888	0.576506	-1.47031e-05	0.999952	-0.181982	0.313398	-0.110052	0.443736
WBGene00001975	hmg-5	0.217057	0.376076	0.133322	0.594869	0.302701	0.219114	0.198735	0.39987	0.184863	0.484205	0.0595248	0.799988	0.000545439	0.99991	8.31396e-05	0.999667	-0.0303515	0.898219	-0.0803392	0.720923	0.00276048	0.999928	-0.031057	0.890057	-0.0382286	0.826795
WBGene00001976	hmg-11	-0.97781	9.62741e-05	2.01321	2.54494e-15	-0.582486	0.0149615	1.64105	1.43781e-10	0.348419	0.160446	1.26873	7.91628e-07	-0.00360823	0.99991	0.000433533	0.999667	1.41831	5.17141e-07	0.783971	0.000839569	-0.0223414	0.806206	-0.509477	0.0219126	-0.100727	0.495194
WBGene00001977	hmg-12	0.24411	0.346546	-0.0888886	0.748675	0.489047	0.0593688	0.0293825	0.916563	1.03665	0.00016116	0.0279344	0.911574	-0.00096091	0.99991	0.000234074	0.999667	0.425477	0.0563931	0.259656	0.215266	0.00521403	0.999928	0.0675385	0.748288	0.00123201	0.994363
WBGene00001978	hmp-1	0.151718	0.42275	0.0771688	0.690642	0.192375	0.30504	0.0697278	0.720415	-0.0719986	0.726826	0.0373241	0.850721	-0.00112538	0.99991	7.32881e-05	0.999667	-0.172471	0.344247	-0.207241	0.27572	-0.00011116	0.999928	-0.0210684	0.915662	-0.00909177	0.962428
WBGene00001979	hmp-2	0.173237	0.49096	0.103004	0.689408	-0.0385162	0.897923	0.14672	0.546936	0.641656	0.00983596	0.0295118	0.903502	-2.5988e-05	0.99991	-0.00026355	0.999667	0.259792	0.200035	0.443942	0.034635	0.00187681	0.999928	-0.0353493	0.874544	-0.0332621	0.85327
WBGene00001980	hmr-1	0.163008	0.452474	1.70001	4.21369e-16	0.302391	0.148551	1.35584	9.87456e-11	0.326015	0.124179	0.793513	0.000120652	-0.00264814	0.99991	0.000202628	0.999667	0.100938	0.609522	0.00905091	0.972921	-0.0232699	0.738068	-0.749341	0.000333633	-0.31072	0.0831666
WBGene00001981	hnd-1	-0.297769	0.330667	-1.85218	3.25044e-05	-0.213815	0.508052	-0.723752	0.0332226	-0.38827	0.25257	-0.703698	0.0353822	0.00112899	0.99991	7.11627e-05	0.999667	-0.0189552	0.93278	-0.0641066	0.760301	0.11522	0.452002	0.426011	0.128951	-0.00515218	0.986751
WBGene00001983	hoe-1	0.0434091	0.867669	0.262712	0.2306	-0.0917378	0.716871	0.211524	0.329135	-0.0833675	0.744078	0.051651	0.817924	-0.000869651	0.99991	-0.000183539	0.999667	-0.083272	0.68382	0.00811435	0.975334	-0.00117837	0.999928	-0.117887	0.511268	-0.0481532	0.745948
WBGene00001985	hop-1	0.39423	0.00303741	0.178917	0.194618	0.513133	9.6493e-05	0.091277	0.539872	0.341202	0.0123931	0.230845	0.0798167	0.00223799	0.99991	0.000395414	0.999667	-0.0516779	0.758287	-0.149416	0.356676	-0.00205453	0.999928	0.0500894	0.742044	0.0685686	0.517379
WBGene00001986	hot-1	-0.525621	0.0921591	-0.926415	0.0101627	-0.591939	0.0670416	-0.585775	0.0658453	-0.272288	0.422869	-0.404355	0.145538	0.00985221	0.99991	-3.21783e-05	0.999667	0.111429	0.543823	0.136063	0.49055	0.0117194	0.999928	0.153937	0.495975	0.0239648	0.922705
WBGene00001993	hpd-1	-1.75681	1.06699e-15	-1.6169	1.56546e-13	-1.74462	1.80146e-15	-1.75251	1.69576e-15	-1.54862	1.15224e-12	-1.82307	8.94665e-17	0.0048573	0.99991	1.70827e-05	0.999667	0.110236	0.577967	0.106046	0.622595	-0.0037551	0.999928	-0.110975	0.528532	-0.0207929	0.906808
WBGene00001994	hpk-1	-0.270853	0.147197	0.824611	3.01406e-06	-0.106018	0.607978	0.650291	0.000219091	-0.0954305	0.651488	0.0269281	0.895798	-0.00310553	0.99991	0.000325836	0.999667	0.136442	0.468868	0.0101208	0.968756	-0.00509331	0.987829	-0.774564	2.41061e-05	-0.61043	0.00252185
WBGene00001995	hpl-1	0.304755	0.260397	0.579144	0.0349309	0.556558	0.0434015	0.610401	0.0250583	1.26296	2.31515e-05	0.719473	0.0102165	0.00740522	0.99991	0.000217085	0.999667	0.519243	0.0281887	0.319397	0.123287	0.00152463	0.999928	0.0706476	0.739892	0.0253952	0.900379
WBGene00001996	hpl-2	0.298161	0.0664912	-0.0165272	0.932176	0.393057	0.0148437	0.0576418	0.751007	0.144119	0.416365	0.0313536	0.86772	0.000359517	0.99991	0.000209661	0.999667	-0.127642	0.470266	-0.203267	0.25917	0.00194568	0.999928	0.0340946	0.852506	-0.00789128	0.969708
WBGene00001997	hpr-9	-0.0174803	0.947617	-0.376885	0.0788994	0.0311909	0.910339	-0.239898	0.26017	-0.381409	0.0920123	-0.163109	0.424804	-0.000534013	0.99991	6.58795e-05	0.999667	-0.235216	0.235079	-0.280702	0.165416	0.00414366	0.999928	0.0994063	0.585296	0.0144698	0.941364
WBGene00001998	hpr-17	0.327372	0.093503	0.00843404	0.971149	0.189726	0.362989	0.0880752	0.675344	0.735306	0.000167319	0.107571	0.588191	-0.000602526	0.99991	-0.000241133	0.999667	0.261854	0.170572	0.387295	0.0411329	0.00252753	0.999928	0.0727835	0.682408	0.0102615	0.957737
WBGene00001999	hrpa-1	0.340349	0.0191326	0.590452	2.2114e-05	0.432712	0.00272133	0.581335	2.91336e-05	0.319314	0.0307792	0.18671	0.196648	-0.00156293	0.99991	0.000249103	0.999667	-0.0252943	0.899234	-0.0978442	0.586036	-5.87087e-05	0.999928	-0.315597	0.0202406	-0.277166	0.0408458
WBGene00002000	hrpr-1	-0.399438	0.0445065	0.0826573	0.706491	-0.0925658	0.68912	0.0234122	0.919421	-0.234867	0.272952	-0.216864	0.245902	-0.00254975	0.99991	0.000605475	0.999667	0.124376	0.522206	-0.0981037	0.645785	-0.00169622	0.999928	-0.248156	0.145926	-0.118631	0.372296
WBGene00002001	hars-1	-0.16136	0.272241	0.363539	0.00603617	-0.233359	0.101489	0.196628	0.15317	-0.342948	0.013246	-0.0797803	0.607339	-2.66368e-05	0.99991	-0.000226561	0.999667	-0.144857	0.363116	-0.0886262	0.609628	-0.00645944	0.874106	-0.424567	0.00130716	-0.185709	0.0987197
WBGene00002002	hsb-1	0.0315674	0.823079	-0.158445	0.172283	0.251494	0.0288197	-0.21347	0.0590652	0.164504	0.168709	0.0175882	0.902928	0.00138332	0.99991	0.00119654	0.999667	0.116033	0.403782	-0.0796176	0.594946	-0.00119114	0.999928	0.142205	0.19852	0.151464	0.109416
WBGene00002003	hse-5	0.590892	3.72919e-07	0.260628	0.02892	0.616797	1.15188e-07	0.295336	0.0122041	0.441391	0.000221213	0.31442	0.00665961	4.46699e-05	0.99991	9.58055e-05	0.999667	-0.133242	0.359243	-0.155496	0.298517	0.000751537	0.999928	0.052431	0.708803	0.0127379	0.935904
WBGene00002004	hsf-1	0.470521	0.000183723	0.678304	2.64486e-08	0.445548	0.000445387	0.67231	3.74751e-08	0.246616	0.0640961	0.348875	0.00445101	0.00115399	0.99991	-0.000106386	0.999667	-0.195634	0.197383	-0.174332	0.264845	-4.90134e-05	0.999928	-0.242958	0.0416668	-0.192541	0.0762763
WBGene00002005	hsp-1	-0.444186	0.0552682	-0.456052	0.0489967	-0.288729	0.233002	-0.40424	0.0733749	0.0792722	0.772615	-0.525951	0.0188072	0.000489991	0.99991	0.000187547	0.999667	0.3545	0.0890237	0.244278	0.241574	0.000982128	0.999928	-0.055934	0.785652	-0.0374743	0.828721
WBGene00002007	hsp-3	-0.32297	0.105487	0.175978	0.387481	-0.118937	0.592155	0.0552738	0.800378	-0.117719	0.60224	-0.135805	0.48793	-0.00178587	0.99991	0.000352133	0.999667	0.15297	0.426963	0.00374335	0.989049	-0.00395513	0.999928	-0.251407	0.139555	-0.0811396	0.532552
WBGene00002008	hsp-4	-0.186504	0.244801	0.053644	0.755972	-0.271384	0.082437	0.0258156	0.885723	0.0626908	0.724845	-0.19409	0.193738	-0.000838184	0.99991	-0.000216637	0.999667	0.205132	0.224106	0.279082	0.0913685	-0.00058679	0.999928	-0.20827	0.129144	-0.119345	0.280316
WBGene00002010	hsp-6	0.144198	0.420684	-0.102989	0.562921	0.264713	0.121514	0.00154274	0.9932	0.154906	0.392359	-0.145244	0.385854	0.00148712	0.99991	0.000265643	0.999667	0.00306597	0.989617	-0.0904394	0.644727	0.00303042	0.999928	-0.0395373	0.828436	-0.0627883	0.598141
WBGene00002011	hsp-12.2	-3.04964	5.52138e-37	-2.37301	1.25166e-24	-3.01937	3.90432e-36	-2.39472	5.14411e-25	-2.29982	7.07356e-23	-2.13303	1.40383e-20	0.00674249	0.99991	2.68888e-05	0.999667	0.405348	0.0580363	0.389187	0.0580379	-0.000790066	0.999928	0.098482	0.597937	0.0620225	0.668503
WBGene00002017	hsp-16.11	0.593798	0.0665264	3.30565	3.52686e-15	0.0352637	0.925897	2.43746	5.67418e-09	0.930297	0.00932743	2.76053	2.95547e-11	-0.149174	0.311915	-0.00118133	0.999667	0.088771	0.638547	0.412572	0.0579178	-0.101012	0.496145	-0.15925	0.474348	0.0700441	0.722513
WBGene00002021	hsp-17	0.137517	0.522751	0.245872	0.214773	0.00664801	0.978987	0.294156	0.124754	-0.324515	0.123663	0.344959	0.0575072	0.00329412	0.99991	-0.000221583	0.999667	-0.336493	0.0870163	-0.236385	0.235328	0.00161192	0.999928	0.0834595	0.633929	0.0234734	0.886842
WBGene00002023	hsp-25	-1.24399	1.33504e-05	-2.31001	4.47591e-15	-0.947931	0.000503267	-2.29652	6.03698e-15	-0.756443	0.00533574	-1.46379	6.72105e-07	0.00325113	0.99991	0.000202939	0.999667	0.211819	0.295377	0.0978557	0.660191	6.65367e-06	0.999952	0.543127	0.0291499	0.49916	0.0530977
WBGene00002024	hsp-43	-0.0781397	0.661712	-0.256292	0.0969013	-0.242867	0.13295	0.0144453	0.938965	-0.0295088	0.876679	0.919348	1.38244e-09	0.00451457	0.991402	-0.00042736	0.999667	0.0407273	0.832674	0.176421	0.323092	0.0337927	0.513358	1.2083	3.07065e-15	0.887909	2.65562e-08
WBGene00002025	hsp-60	-0.149643	0.52872	-0.748953	0.000777183	-0.149595	0.540073	-0.498447	0.021116	0.0763689	0.769418	-0.418957	0.0422638	0.00082026	0.99991	7.24429e-06	0.999667	0.151594	0.445169	0.15399	0.465885	0.00926381	0.974492	0.138551	0.444387	0.00930309	0.967132
WBGene00002027	hsr-9	0.0567291	0.779182	0.0793526	0.672977	0.0663543	0.744602	0.0855189	0.650403	-0.201821	0.271523	-0.146448	0.395042	-0.000733481	0.99991	1.72539e-05	0.999667	-0.197694	0.27423	-0.210166	0.26046	0.000224111	0.999928	-0.177612	0.237571	-0.11885	0.321191
WBGene00002028	hst-1	0.543286	0.000289588	0.349669	0.0196622	0.502449	0.000899195	0.421534	0.00428221	0.340687	0.0294279	0.353318	0.0146244	-0.000331765	0.99991	-0.000116541	0.999667	-0.1675	0.324062	-0.135162	0.45111	0.00184019	0.999928	0.0210482	0.909229	-0.0148913	0.929649
WBGene00002029	hst-2	0.938956	8.17832e-06	0.555836	0.00648843	0.869483	3.01251e-05	0.66425	0.00114725	0.567823	0.00748259	0.778842	0.000213297	0.00395748	0.99991	-8.13515e-05	0.999667	-0.234105	0.226415	-0.201634	0.320774	0.00320264	0.999928	0.121722	0.477556	0.0279081	0.865103
WBGene00002031	hst-6	0.692222	1.11252e-05	0.773119	5.54888e-07	0.730235	3.62646e-06	0.672337	1.43642e-05	0.573035	0.000416136	0.534498	0.000529624	-0.000214111	0.99991	8.6548e-05	0.999667	-0.0981461	0.574168	-0.127947	0.48322	-0.00215863	0.999928	-0.137251	0.329728	-0.0384194	0.767978
WBGene00002032	htp-1	0.392485	0.0436891	0.0633949	0.772248	0.324085	0.105809	0.153808	0.443322	0.816455	3.40817e-05	0.12359	0.528481	0.0015141	0.99991	-0.000121234	0.999667	0.266251	0.164988	0.334038	0.0790079	0.00303869	0.999928	0.0495353	0.793879	-0.00411735	0.985084
WBGene00002033	htp-2	0.31127	0.118513	0.266027	0.179086	0.206174	0.327655	0.282397	0.143178	0.684806	0.000603386	0.195349	0.296223	0.000790516	0.99991	-0.000178796	0.999667	0.235619	0.219712	0.331529	0.0828987	0.000733082	0.999928	-0.0202278	0.924317	-0.0179016	0.919583
WBGene00002034	htp-3	0.434261	0.0238369	0.337125	0.078127	0.404833	0.0387742	0.437337	0.0196138	0.849416	1.37893e-05	0.215892	0.236238	-0.000453136	0.99991	-5.96898e-05	0.999667	0.259166	0.174756	0.29583	0.120333	0.00324764	0.999928	-0.0479742	0.799851	-0.0633112	0.624578
WBGene00002035	hum-1	0.0873823	0.56879	0.200345	0.138907	0.122473	0.410621	0.158516	0.252235	0.0794265	0.607149	0.0249035	0.879199	-0.00665181	0.786877	0.000115698	0.999667	-0.00884668	0.964516	-0.0381464	0.832731	-0.000762261	0.999928	-0.128727	0.319575	-0.0567745	0.606266
WBGene00002036	hum-2	0.43722	0.000763205	0.38712	0.00244459	0.580899	6.38945e-06	0.285762	0.0270196	0.267742	0.0488857	0.340819	0.00677379	0.000118986	0.99991	0.000481579	0.999667	-0.148521	0.338325	-0.270089	0.0720819	-0.00228875	0.999928	-0.0156499	0.929196	0.026706	0.851058
WBGene00002037	hum-4	-0.616196	0.0117212	-1.88224	5.74456e-12	-0.548184	0.0258618	-1.46072	7.13246e-08	-1.06685	4.29024e-05	-0.962094	0.000280129	0.0121241	0.965394	6.94214e-05	0.999667	-0.204083	0.311785	-0.257192	0.218724	0.0259122	0.795673	0.645649	0.0102988	0.147695	0.362885
WBGene00002038	hum-5	-0.126118	0.467303	-0.721723	2.32044e-06	-0.153899	0.369619	-0.530667	0.000477585	-0.421589	0.00821559	-0.209038	0.171874	-0.000470801	0.99991	-6.2537e-05	0.999667	-0.225861	0.192808	-0.210351	0.236505	0.00672227	0.930356	0.417036	0.00615866	0.157411	0.188361
WBGene00002039	hum-6	-1.16533	0.000627947	-0.717606	0.020633	-1.1051	0.000913089	-0.972179	0.00338394	-1.75124	1.41686e-06	-0.492483	0.074038	-0.000831702	0.99991	2.22637e-05	0.999667	-0.181733	0.338748	-0.205173	0.311074	-0.00878133	0.999928	0.050346	0.832773	0.0862173	0.637275
WBGene00002040	hum-7	-0.669215	0.00104854	-0.542363	0.00687215	-0.823723	6.87136e-05	-0.45831	0.0202156	-0.908198	1.7289e-05	-0.547902	0.00534086	-0.00184165	0.99991	-0.000186681	0.999667	-0.127877	0.515692	-0.0416166	0.855826	0.00181958	0.999928	-0.0215727	0.919547	-0.0289972	0.860433
WBGene00002041	hum-8	-0.415457	0.122644	-0.485047	0.075913	-0.528206	0.0560664	-0.464017	0.0803936	-1.42691	3.97756e-06	-0.457297	0.07023	-0.00334198	0.99991	-7.66226e-05	0.999667	-0.498214	0.0378754	-0.402306	0.059627	-6.02122e-05	0.999928	-0.0183852	0.941698	-0.00903658	0.972967
WBGene00002042	hus-1	0.207207	0.320955	-0.0262851	0.911315	0.204249	0.337956	-0.00499432	0.982542	-0.113299	0.62351	0.0771067	0.713927	0.000727929	0.99991	-1.43073e-05	0.999667	-0.232284	0.228673	-0.232798	0.24398	0.00058952	0.999928	0.0719497	0.690204	0.0295167	0.855376
WBGene00002043	hyl-1	0.265437	0.114995	0.108919	0.536976	0.441779	0.00718417	0.155431	0.360552	0.388346	0.0200531	0.13041	0.442434	-0.000407232	0.99991	0.000394356	0.999667	0.0838212	0.647629	-0.0478429	0.813998	0.00123857	0.999928	0.0251282	0.895566	-0.00397921	0.984859
WBGene00002044	hyl-2	-0.498655	0.031822	-0.641782	0.00622418	-0.36292	0.127567	-0.794883	0.000901679	-0.452036	0.0632778	-0.39813	0.0628414	0.00232887	0.99991	0.000158683	0.999667	0.043311	0.847635	-0.0431099	0.85399	-0.0048554	0.999928	0.085239	0.661755	0.102983	0.48861
WBGene00002045	icd-1	-0.262858	0.122815	-0.21708	0.197259	-0.135284	0.463161	-0.247887	0.131692	-0.193556	0.279296	-0.310294	0.0477607	7.57493e-05	0.99991	0.000297567	0.999667	0.0608652	0.749033	-0.0429565	0.834602	-0.000890422	0.999928	-0.0794543	0.623299	-0.0277276	0.855114
WBGene00002046	icln-1	-0.0206509	0.935287	-0.106621	0.624968	-0.0763118	0.749844	-0.0632897	0.775172	-0.192468	0.387142	-0.102188	0.621632	0.000230486	0.99991	-8.26168e-05	0.999667	-0.114826	0.556798	-0.0791912	0.716731	0.00115348	0.999928	-0.00929912	0.968071	-0.0161119	0.930364
WBGene00002047	icp-1	0.45681	0.0343169	0.563996	0.00885737	0.571989	0.00890289	0.631245	0.00335742	1.01348	6.37616e-06	0.322579	0.104019	-0.00151852	0.99991	0.000125926	0.999667	0.315239	0.115487	0.251505	0.218141	0.00209581	0.999928	-0.0963141	0.5994	-0.0804677	0.563309
WBGene00002048	ida-1	-1.46579	1.51315e-22	-0.297948	0.0398795	-1.57081	2.14544e-25	-0.710726	6.67522e-07	-1.30898	2.87779e-18	-0.660767	4.41191e-06	-0.660252	0.000702764	-0.000229549	0.999667	0.106845	0.544094	0.18727	0.302537	-0.233723	0.0919073	-0.295533	0.031689	0.0130386	0.940427
WBGene00002050	ifa-1	-1.23766	6.14233e-08	-2.01822	2.99859e-18	-1.0793	1.48857e-06	-1.58232	7.98098e-12	-0.620668	0.00510138	-0.690902	0.00150922	0.00339268	0.99991	0.000151328	0.999667	0.357806	0.079515	0.275946	0.172825	0.0431471	0.611416	1.16479	1.15507e-06	0.685631	0.00622143
WBGene00002052	ifa-4	-2.13478	1.69532e-24	-1.37004	2.39008e-11	-2.14356	1.44722e-24	-1.6944	3.71134e-16	-1.63688	2.98574e-15	-1.0642	2.95159e-07	-0.000109122	0.99991	-4.98141e-06	0.999667	0.293077	0.13373	0.30392	0.120954	-0.0191888	0.781651	0.160491	0.342627	0.443691	0.0332921
WBGene00002053	ifb-1	-1.54764	4.08584e-23	-2.45938	5.57588e-56	-1.51801	2.25559e-22	-2.10274	1.56609e-41	-1.1571	1.11503e-13	-1.10125	2.26957e-12	0.00190343	0.99991	6.25466e-05	0.999667	0.27684	0.111385	0.260939	0.132415	0.060144	0.383646	1.31417	3.68783e-16	0.935414	2.14224e-08
WBGene00002054	ifb-2	-1.67584	2.48985e-22	-2.03895	2.12421e-32	-1.80447	1.38909e-25	-2.11968	9.10666e-35	-1.64737	1.25829e-21	-1.93998	1.35198e-29	0.00543731	0.989306	-0.000225433	0.999667	0.013861	0.951339	0.101758	0.611234	-0.00195074	0.999928	0.0453041	0.80271	0.0500588	0.698382
WBGene00002056	ifc-2	-0.986055	1.39064e-08	-1.70287	1.75112e-22	-1.07348	5.76593e-10	-1.43819	1.99886e-16	-0.834511	1.55942e-06	-1.31706	6.96231e-14	0.00286231	0.99991	-0.00015691	0.999667	0.10335	0.578781	0.168687	0.378423	0.014192	0.791498	0.250158	0.10822	0.0321181	0.833236
WBGene00002057	ifd-1	-1.06984	0.00151059	-2.27597	6.10984e-09	-1.17187	0.000597191	-1.81685	1.85184e-06	-1.84407	6.67454e-07	-1.71094	5.49479e-06	0.00456771	0.99991	-5.13005e-05	0.999667	-0.242024	0.217274	-0.210239	0.296108	0.0198926	0.963485	0.173941	0.438503	0.00915243	0.977033
WBGene00002058	ifd-2	-1.51138	4.29895e-09	-0.609629	0.00943592	-1.0508	2.14373e-05	-1.14908	5.23455e-06	-2.17314	9.03558e-17	-1.57379	1.30338e-09	-0.0639387	0.426483	0.00049513	0.999667	-0.34455	0.100802	-0.71864	0.00216936	-0.0665138	0.528242	-0.763712	0.00236274	-0.131981	0.393803
WBGene00002059	ife-1	-0.252294	0.294786	-0.177941	0.464058	-0.205684	0.414856	-0.194771	0.406056	0.322549	0.198033	-0.200211	0.349883	0.000416966	0.99991	6.20325e-05	0.999667	0.39082	0.0662815	0.351951	0.0850487	-0.000957525	0.999928	-0.0359588	0.871979	-0.0102069	0.962631
WBGene00002060	ife-2	0.0571146	0.815525	-0.0817224	0.722424	0.0543188	0.83155	0.0371206	0.874714	0.466769	0.0293105	0.0479449	0.826842	7.70639e-05	0.99991	-6.88305e-06	0.999667	0.271618	0.16694	0.28373	0.153458	0.00434723	0.999928	0.0840201	0.645865	0.00539259	0.982513
WBGene00002061	ife-3	-0.0745315	0.773168	-0.441451	0.0499252	0.0277005	0.924078	-0.314236	0.153322	0.326411	0.173938	-0.265744	0.195765	0.00121801	0.99991	0.000129358	0.999667	0.258584	0.19776	0.191805	0.36134	0.00357232	0.999928	0.0613203	0.75846	0.00280681	0.987744
WBGene00002062	ife-4	-0.21699	0.338795	0.332706	0.116624	-0.176069	0.458503	0.245554	0.243285	-0.227935	0.341978	0.104018	0.628564	-0.000912212	0.99991	6.23067e-05	0.999667	0.00324182	0.989617	-0.0293886	0.902115	-0.00217927	0.999928	-0.122854	0.483652	-0.038496	0.804666
WBGene00002063	ife-5	-0.248115	0.293199	-0.734433	0.00181004	-0.406542	0.0840988	-0.581346	0.0111525	0.0158636	0.955693	-0.403482	0.0580095	-0.0021367	0.99991	-0.000171048	0.999667	0.175083	0.376902	0.283135	0.169165	0.00412018	0.999928	0.131583	0.481068	0.0313064	0.859309
WBGene00002064	iff-1	-0.369494	0.0600589	-0.511882	0.0080994	-0.477723	0.0156394	-0.406514	0.0326245	0.0426466	0.85848	-0.481147	0.00989396	0.00103449	0.99991	-0.00015054	0.999667	0.306754	0.112897	0.393342	0.0402937	0.00245177	0.999928	-0.00575144	0.979457	-0.0272869	0.868369
WBGene00002065	iff-2	-0.991343	0.00073403	0.0321241	0.916254	-0.844088	0.00294849	-0.141701	0.6022	-0.327273	0.257337	-0.177091	0.456849	0.000550517	0.99991	8.77547e-05	0.999667	0.328084	0.117917	0.267329	0.2005	-0.00982329	0.999928	-0.149393	0.463943	-0.0191924	0.930059
WBGene00002066	ifg-1	-0.221656	0.247461	-0.374426	0.0381698	-0.222272	0.253079	-0.196605	0.288743	-0.584876	0.00157763	-0.366018	0.0333587	-0.00122799	0.99991	9.29753e-06	0.999667	-0.248424	0.18316	-0.259809	0.170086	0.00639741	0.974492	-0.018298	0.929196	-0.0694808	0.580146
WBGene00002068	ify-1	0.514572	0.00450713	0.12425	0.523331	0.489023	0.00773507	0.205118	0.265485	0.768337	2.97043e-05	0.14246	0.436861	0.00222192	0.99991	-5.63018e-05	0.999667	0.157047	0.399406	0.186519	0.337532	0.00253513	0.999928	0.0250561	0.900366	-0.0140185	0.938916
WBGene00002069	ikb-1	-1.44855	0.000107556	0.269031	0.373306	-1.57391	3.13723e-05	-0.0700554	0.821116	-1.69634	6.79573e-06	-0.64797	0.037222	-0.159263	0.291861	-5.6087e-05	0.999667	-0.0753384	0.691952	-0.0438261	0.837261	-0.0318645	0.838377	-1.09875	0.0026384	-0.325797	0.166647
WBGene00002070	ile-1	-0.118701	0.403055	-0.33343	0.00774371	-0.000664344	0.996332	-0.341385	0.00607561	0.00135882	0.993276	-0.262783	0.035499	0.000394011	0.99991	0.000450214	0.999667	0.104155	0.50204	0.00175107	0.994184	-0.000256438	0.999928	0.0351411	0.827276	0.0242476	0.86446
WBGene00002071	ile-2	-0.0401813	0.84489	-0.218465	0.199975	-0.0121112	0.955817	-0.237815	0.154381	0.223432	0.210336	-0.19906	0.223452	0.00119558	0.99991	6.33668e-05	0.999667	0.202887	0.257498	0.184824	0.321952	-0.000624915	0.999928	-0.00446859	0.983541	0.00615276	0.978729
WBGene00002072	ima-1	0.339538	0.085609	-0.0460729	0.835888	0.274118	0.180926	0.0277326	0.902149	0.0217358	0.928115	0.0421574	0.842491	-0.000191577	0.99991	-0.000115237	0.999667	-0.234988	0.220769	-0.187382	0.350457	0.00225303	0.999928	0.0581308	0.754685	0.00618126	0.980215
WBGene00002073	ima-2	0.108453	0.627684	-0.31225	0.118606	0.0367661	0.885922	-0.190135	0.348529	0.555958	0.00658266	-0.130336	0.513334	0.00136316	0.99991	-0.000115115	0.999667	0.300615	0.122427	0.370689	0.0553421	0.00355521	0.999928	0.0912061	0.606786	0.012179	0.951693
WBGene00002074	ima-3	-0.0757068	0.772434	0.238828	0.305107	0.0808534	0.765131	0.101663	0.675132	0.298333	0.224419	-0.00746136	0.976157	0.00311603	0.99991	0.000195881	0.999667	0.237574	0.236204	0.134932	0.531818	-0.0050144	0.999928	-0.151584	0.412593	-0.0336061	0.848073
WBGene00002075	imb-1	-0.481055	0.00891833	0.4101	0.0237389	-0.46598	0.0126236	0.12113	0.53564	-0.56855	0.00251773	-0.212223	0.228535	-0.000388846	0.99991	3.80994e-05	0.999667	-0.0449972	0.829961	-0.0631028	0.768605	-0.0245548	0.688831	-0.659757	0.00043769	-0.236806	0.118736
WBGene00002076	imb-2	0.0397566	0.844196	-0.113636	0.519324	0.0561421	0.779179	-0.103202	0.562901	0.225922	0.19593	-0.0673321	0.715393	0.000977923	0.99991	3.48376e-05	0.999667	0.140736	0.431237	0.132385	0.483851	0.000152631	0.999928	0.02336	0.902693	0.009633	0.958217
WBGene00002077	imb-3	-0.215728	0.271644	0.0238095	0.914357	-0.143685	0.4885	-0.0382647	0.857458	0.114476	0.593658	-0.177191	0.327777	0.000411923	0.99991	0.000135304	0.999667	0.248133	0.188299	0.194705	0.323133	-0.00178564	0.999928	-0.154612	0.34005	-0.0563224	0.665905
WBGene00002078	xpo-1	0.0892601	0.539495	0.552961	5.08654e-06	0.11587	0.413952	0.366232	0.00284955	0.0561307	0.70851	0.067018	0.653854	5.00836e-05	0.99991	9.56704e-05	0.999667	-0.0300944	0.863862	-0.0529096	0.758595	-0.00863186	0.771086	-0.449835	0.000294797	-0.202535	0.0654506
WBGene00002079	xpo-2	0.000834229	0.997612	0.0629946	0.802523	0.11018	0.668426	0.0574535	0.815726	0.566739	0.0150372	0.00101536	0.996224	-0.000949472	0.99991	0.000135185	0.999667	0.367366	0.0767584	0.289089	0.156432	-6.12809e-05	0.999928	-0.0343368	0.874905	-0.0164759	0.931769
WBGene00002080	xpo-3	-0.200887	0.127367	0.0654238	0.640978	-0.122625	0.377785	-0.0975671	0.476871	-0.499611	6.80012e-05	-0.108115	0.432167	0.000550773	0.99991	0.000313613	0.999667	-0.247501	0.100799	-0.324501	0.0240492	-0.00810485	0.778372	-0.141802	0.240978	-0.00678465	0.971444
WBGene00002081	ina-1	0.0134045	0.959456	0.698259	0.00112138	0.0152866	0.95569	0.516007	0.013858	-0.224159	0.339713	0.24876	0.206221	-0.00137443	0.99991	1.83553e-06	0.999667	-0.154444	0.434484	-0.161728	0.439512	-0.00533009	0.999928	-0.252439	0.160167	-0.0712338	0.606266
WBGene00002083	inf-1	-0.378974	0.114788	-0.580911	0.0164888	-0.409911	0.0948381	-0.550057	0.0209931	-0.107999	0.700192	-0.383464	0.0818233	0.00346538	0.99991	-1.86748e-05	0.999667	0.174328	0.381017	0.193679	0.360391	0.000377301	0.999928	0.059988	0.772373	0.0272477	0.882717
WBGene00002088	ins-5	0.188515	0.491342	0.486843	0.0659058	0.0300403	0.928289	0.332455	0.192544	0.00409731	0.990563	0.157065	0.510309	-0.0267637	0.788481	-0.000166421	0.999667	-0.108457	0.587783	-0.0152852	0.951776	-0.00484366	0.999928	-0.150518	0.446925	-0.0394268	0.833658
WBGene00002089	ins-6	-1.22104	0.00164856	-0.848033	0.0164144	-0.691663	0.0370583	-0.295479	0.318798	-0.763789	0.0296536	-0.434647	0.128138	-0.000602936	0.99991	0.000304241	0.999667	0.117649	0.509176	-0.0118578	0.959379	0.0389108	0.79461	0.107775	0.638721	-0.0474425	0.83098
WBGene00002090	ins-7	1.5155	5.43545e-05	0.550369	0.0860923	1.37351	0.000184861	1.38506	0.000291018	-0.0543495	0.886266	1.54981	6.41599e-05	-0.0064396	0.99991	-6.56599e-05	0.999667	-1.52294	0.000299753	-1.22831	0.00123746	0.103479	0.472498	0.579268	0.0415359	0.0318179	0.881288
WBGene00002100	ins-17	-0.253134	0.366691	0.215721	0.444028	-0.16924	0.572561	-0.0398424	0.892631	0.206045	0.505548	0.24987	0.299743	0.000582847	0.99991	8.06629e-05	0.999667	0.258013	0.203323	0.207878	0.321415	-0.0177575	0.945595	0.0482495	0.834023	0.146969	0.409601
WBGene00002101	ins-18	-0.567026	0.0793078	0.0967591	0.770194	-0.759022	0.0279596	-0.378725	0.216465	-0.741956	0.0380377	-0.138421	0.60817	-0.00189885	0.99991	-9.74755e-05	0.999667	-0.0386585	0.845664	0.0150362	0.945803	-0.0788703	0.582393	-0.16083	0.471443	0.0569691	0.785775
WBGene00002109	ins-26	-0.598192	0.0629271	-0.415872	0.187462	-0.602046	0.0650371	-0.262773	0.376174	-0.203641	0.558771	-0.276136	0.299773	0.00471881	0.99991	2.76897e-06	0.999667	0.169959	0.359811	0.17398	0.376253	0.00600432	0.999928	0.0238297	0.928849	-0.016683	0.950626
WBGene00002110	ins-27	-0.143565	0.615722	-1.49156	1.09314e-05	0.184099	0.526295	-1.22233	0.00019589	0.8455	0.00344236	0.0867904	0.730593	0.0138518	0.994889	0.000422447	0.999667	0.802591	0.00377402	0.34515	0.09654	0.00833726	0.999928	1.61331	2.61464e-06	1.22299	0.000145933
WBGene00002111	ins-28	-0.326449	0.307686	-0.186352	0.577113	-0.507881	0.13149	-0.262219	0.404428	-0.152076	0.68377	-0.0805666	0.775678	0.012354	0.99991	-0.000107065	0.999667	0.0808453	0.652779	0.147237	0.433548	-0.00513326	0.999928	0.035344	0.892481	0.0472347	0.841252
WBGene00002113	ins-30	-1.00366	0.00612922	-0.0515594	0.879516	-1.09929	0.00330595	-0.304555	0.311496	-0.779228	0.0276253	-0.205126	0.440518	-0.000592211	0.99991	-4.21935e-05	0.999667	0.0648414	0.727683	0.0935022	0.6347	-0.0191627	0.971126	-0.112225	0.618728	0.0130694	0.962357
WBGene00002117	ins-34	-0.0869034	0.784937	1.18271	0.00063082	0.15499	0.626389	0.869539	0.0076954	0.153415	0.652342	0.549851	0.0564391	-0.00204455	0.99991	0.0002334	0.999667	0.116403	0.542744	-0.00684521	0.977728	-0.00949955	0.999928	-0.206231	0.34368	-0.0468844	0.818218
WBGene00002123	inx-1	-1.40866	3.15584e-05	-0.952024	0.0022774	-1.14288	0.000364878	-1.43851	3.07068e-05	-1.20522	0.000219147	-1.26138	0.000211508	0.00697491	0.99991	0.000131402	0.999667	0.0564648	0.781901	-0.020609	0.930462	-0.0214345	0.930356	-0.099115	0.64735	0.0255331	0.910193
WBGene00002124	inx-2	0.531706	0.00647531	1.93499	5.65143e-22	0.78082	7.37296e-05	1.62562	9.06625e-16	0.802124	5.90776e-05	1.08227	1.1671e-07	-0.00386987	0.99991	0.000369342	0.999667	0.157354	0.410403	0.00402835	0.987463	-0.0193773	0.759844	-0.732949	0.000244941	-0.33752	0.0622589
WBGene00002125	inx-3	0.775677	4.36739e-06	1.39807	1.61304e-16	0.956918	1.42709e-08	1.16849	5.99767e-12	1.00131	3.92231e-09	0.854526	6.07001e-07	-0.000146612	0.99991	0.000343875	0.999667	0.146859	0.416775	0.0255102	0.906194	-0.00963322	0.874478	-0.415995	0.0104529	-0.123842	0.301859
WBGene00002127	inx-5	-2.47247	1.27223e-16	0.0274051	0.922909	-2.12202	5.7248e-13	-0.336669	0.160017	-1.84929	1.57529e-10	-0.312751	0.158979	0.00759976	0.99991	0.000268142	0.999667	0.250171	0.217056	0.103381	0.637592	-0.0489621	0.634718	-0.279202	0.167925	-0.00506556	0.984265
WBGene00002129	inx-7	0.351827	0.068376	0.605867	0.00127304	0.328374	0.0968527	0.493993	0.00793995	0.744997	0.000120449	0.59173	0.00155182	-0.0270612	0.583175	-5.22371e-05	0.999667	0.253355	0.180941	0.285507	0.133751	-0.00255875	0.999928	0.00791081	0.971328	0.0309954	0.845467
WBGene00002130	inx-8	-0.335749	0.00349585	-0.667552	1.1844e-09	-0.267848	0.0230446	-0.646286	4.18867e-09	-0.541295	1.96977e-06	-0.334211	0.00250981	0.000492044	0.99991	0.00032253	0.999667	-0.170191	0.232764	-0.236678	0.0860859	0.000318416	0.999928	0.262029	0.017401	0.203044	0.0495518
WBGene00002131	inx-9	0.405757	0.00793439	0.999319	8.39998e-12	0.528381	0.000500936	0.776092	1.33201e-07	0.305549	0.0570582	1.23396	9.31101e-17	0.00217965	0.99991	0.000312842	0.999667	-0.0882451	0.612617	-0.184927	0.291634	-0.0112846	0.762562	0.149787	0.262964	0.343581	0.018222
WBGene00002132	inx-10	-0.242101	0.317632	0.0483654	0.854081	-0.323313	0.187278	0.0533364	0.83503	-0.835238	0.00113618	0.0844185	0.714874	0.00393783	0.99991	-7.74318e-05	0.999667	-0.320679	0.120732	-0.277261	0.182392	0.000285672	0.999928	0.0317682	0.886154	0.0133602	0.949275
WBGene00002133	inx-11	0.085514	0.690376	-0.330356	0.0817714	0.0288417	0.906517	-0.303911	0.103553	-0.187492	0.373954	0.0280398	0.894836	-0.000813742	0.99991	-0.000103925	0.999667	-0.198482	0.298366	-0.159023	0.428284	0.000365367	0.999928	0.280617	0.0919336	0.196227	0.174204
WBGene00002134	inx-12	-0.643139	0.00507962	-0.625647	0.00616564	-0.546951	0.0176303	-0.70037	0.00230239	-0.180529	0.475383	-0.274091	0.182726	0.00556634	0.99991	0.000106806	0.999667	0.298399	0.138615	0.241784	0.244928	-0.00230643	0.999928	0.159369	0.386461	0.141776	0.351695
WBGene00002135	inx-13	-0.901665	1.09032e-06	-0.87127	1.57741e-06	-0.90329	9.24469e-07	-0.826329	5.59299e-06	-0.586946	0.00156359	-0.543881	0.00208216	0.0136647	0.732683	-7.61644e-06	0.999667	0.212916	0.257726	0.222889	0.251442	0.000922443	0.999928	0.174129	0.275772	0.0829029	0.504071
WBGene00002136	inx-14	0.296501	0.0813024	-0.203869	0.233124	0.207005	0.245709	-0.120387	0.499301	-0.0313484	0.878697	-0.00477551	0.981683	0.00154679	0.99991	-0.000207553	0.999667	-0.261723	0.140211	-0.190637	0.307272	0.0020469	0.999928	0.136165	0.369259	0.0411011	0.757031
WBGene00002137	inx-15	-0.915069	2.23015e-05	-0.99401	3.34832e-06	-1.20775	5.16537e-08	-1.41384	3.5409e-10	-1.27359	1.4797e-08	-1.08231	1.23016e-06	0.000440437	0.99991	-0.000334147	0.999667	-0.190722	0.333207	-0.0365217	0.877481	-0.0322527	0.694667	-0.033798	0.87387	0.094255	0.499579
WBGene00002138	inx-16	-0.973564	2.97626e-09	-1.47497	2.23733e-18	-0.987344	1.81015e-09	-1.67358	3.49983e-22	-1.29775	5.27747e-14	-1.34954	1.28321e-15	-2.02518e-05	0.99991	-3.30293e-05	0.999667	-0.215298	0.244307	-0.208256	0.279909	-0.00694866	0.963697	0.0644098	0.70918	0.123332	0.325368
WBGene00002139	inx-17	-1.08739	3.36441e-05	-1.42272	1.59584e-07	-1.07261	3.749e-05	-1.31403	1.14469e-06	-1.38288	4.22064e-07	-0.843849	0.000932795	0.00138127	0.99991	2.55371e-06	0.999667	-0.12865	0.520428	-0.135832	0.530691	0.00295039	0.999928	0.274958	0.17609	0.12609	0.431585
WBGene00002143	inx-21	0.481709	0.000831043	0.39827	0.00522933	0.504281	0.00049992	0.318158	0.02624	0.565848	0.000101624	0.393268	0.00467003	7.53891e-05	0.99991	4.97775e-05	0.999667	0.0559671	0.750602	0.0432574	0.819589	-0.00159644	0.999928	0.014512	0.938223	0.033432	0.804666
WBGene00002144	inx-22	0.491266	4.48966e-07	-0.079628	0.471944	0.517055	1.1016e-07	0.0335066	0.781679	0.493227	5.29526e-07	0.132754	0.219125	0.00316636	0.885247	0.000138493	0.999667	-0.00372699	0.983091	-0.0246702	0.867528	0.00365888	0.896476	0.187572	0.0552253	0.0526577	0.591962
WBGene00002146	ipp-5	-0.108541	0.620983	-0.440366	0.0250465	-0.223464	0.288618	-0.48787	0.0121454	-0.690803	0.000992915	-0.120056	0.543822	0.0806821	0.300884	-0.000177377	0.999667	-0.398698	0.0484298	-0.311953	0.111054	-0.00157105	0.999928	0.195277	0.242469	0.175411	0.224027
WBGene00002147	ire-1	0.366704	0.0889217	0.319407	0.136833	0.394374	0.0719396	0.303359	0.147638	0.110451	0.657156	0.219458	0.26984	-0.000568491	0.99991	2.1949e-05	0.999667	-0.179753	0.360126	-0.198801	0.335903	-4.78708e-05	0.999928	-0.0297013	0.890057	-0.0141968	0.942406
WBGene00002148	gon-14	0.378013	0.00987003	-0.013402	0.939968	0.357166	0.016319	0.124226	0.428039	0.114156	0.488634	0.074167	0.657644	0.000116394	0.99991	-7.25983e-05	0.999667	-0.221492	0.181343	-0.204628	0.227604	0.00497379	0.957391	0.0662103	0.669599	-0.0157129	0.923629
WBGene00002151	irk-3	-0.940507	0.0105746	-0.337165	0.292803	-1.01144	0.00622158	-0.433745	0.168257	-0.510657	0.145693	-0.385658	0.177498	-4.18092e-05	0.99991	-2.48526e-05	0.999667	0.127986	0.470266	0.152663	0.421612	-0.00569621	0.999928	-0.0557187	0.821924	-0.002604	0.991423
WBGene00002152	iars-1	-0.473719	0.00509134	0.0519712	0.788764	-0.631726	0.000190278	-0.0913346	0.627395	-0.71975	2.55724e-05	-0.310269	0.0539521	-0.000807911	0.99991	-0.000299323	0.999667	-0.161916	0.370401	-0.0547293	0.79241	-0.005397	0.974492	-0.332912	0.0346018	-0.107685	0.363802
WBGene00002153	iars-2	-0.416937	0.026397	-0.926876	7.95117e-07	-0.426879	0.0250705	-0.729768	8.92004e-05	-0.674562	0.000404797	-0.579381	0.00159526	-0.0016538	0.99991	-2.50687e-06	0.999667	-0.158413	0.401605	-0.162853	0.415669	0.00621292	0.97859	0.184122	0.255702	0.0333268	0.83098
WBGene00002162	isp-1	-0.450513	0.0439547	-0.416482	0.0613448	-0.391351	0.0876192	-0.477459	0.0292422	-0.0702007	0.792056	-0.455503	0.0310864	0.0018138	0.99991	8.02769e-05	0.999667	0.256632	0.200145	0.218258	0.296108	-0.00224817	0.999928	-0.0449056	0.830694	-0.00370003	0.986751
WBGene00002163	ist-1	-1.10344	0.000251189	0.0196725	0.949267	-0.818121	0.00393936	-0.11321	0.676464	-0.998751	0.000753474	-0.362094	0.130101	-0.0130885	0.998967	0.000173865	0.999667	0.0385936	0.862087	-0.0632052	0.778534	-0.00665131	0.999928	-0.315965	0.146971	-0.104515	0.530578
WBGene00002169	isw-1	0.116898	0.502725	0.336683	0.0282664	0.0647246	0.729225	0.286582	0.0613856	-0.0257846	0.893479	0.0212288	0.908468	-0.000360716	0.99991	-0.000136647	0.999667	-0.1156	0.509414	-0.0739352	0.700586	-0.000906686	0.999928	-0.244669	0.0842013	-0.138391	0.229696
WBGene00002173	itr-1	-0.162247	0.63803	-0.39221	0.291364	-0.251791	0.476182	-0.337427	0.336809	-0.794889	0.0501247	-0.262125	0.391741	0.000418775	0.99991	-5.82053e-05	0.999667	-0.17132	0.307253	-0.141156	0.407255	0.00116184	0.999928	0.0140334	0.962538	0.00290656	0.991416
WBGene00002174	itx-1	-0.251603	0.16614	0.0016083	0.994592	-0.163387	0.395136	-0.0773009	0.690736	-0.816167	5.20206e-06	-0.149316	0.396005	-0.00492911	0.99991	0.000185413	0.999667	-0.405916	0.0279197	-0.49858	0.00544441	-0.00226826	0.999928	-0.115108	0.468038	-0.0293506	0.849668
WBGene00002175	jac-1	0.275831	0.19546	0.686645	0.000891602	0.37055	0.0822195	0.596367	0.00358821	0.70561	0.000905781	0.443486	0.0233652	-0.000533942	0.99991	0.000119865	0.999667	0.2637	0.179123	0.209098	0.307272	-0.00197894	0.999928	-0.0992334	0.575202	-0.0289367	0.861691
WBGene00002176	jip-1	0.286932	0.257937	0.999359	0.000162476	0.381819	0.137085	0.96487	0.000287751	0.836108	0.00164146	0.741028	0.00440923	0.0245653	0.760617	8.35408e-05	0.999667	0.282909	0.166725	0.235502	0.264013	-0.000792678	0.999928	-0.0902025	0.647538	-0.0395776	0.821798
WBGene00002179	jph-1	-1.35373	3.27445e-09	-1.17801	1.26563e-07	-1.18422	1.34564e-07	-1.27404	1.95708e-08	-1.35549	2.95165e-09	-0.934703	3.25396e-05	0.00144681	0.99991	0.000161496	0.999667	-0.00762641	0.975901	-0.0928819	0.67306	-0.00223802	0.999928	0.110771	0.537416	0.0947372	0.497513
WBGene00002180	jtr-1	0.746233	0.000657061	0.491501	0.0219278	0.869734	7.80912e-05	0.528232	0.01265	1.26429	2.02996e-08	0.574501	0.0064383	0.0011211	0.99991	0.000135286	0.999667	0.284733	0.150633	0.218827	0.289229	0.00135236	0.999928	0.0594474	0.759324	0.0166699	0.930059
WBGene00002181	kal-1	0.112442	0.658585	1.60869	4.82254e-11	0.0879386	0.744652	1.44665	4.00735e-09	0.502489	0.0363635	1.09747	9.51117e-06	-0.00286645	0.99991	-3.43575e-05	0.999667	0.231938	0.247814	0.261124	0.205897	-0.00457192	0.999928	-0.28542	0.127224	-0.0970128	0.492081
WBGene00002182	kap-1	-0.554269	0.0772223	0.816377	0.0117385	-0.306668	0.326166	0.459104	0.117529	-0.204448	0.552736	0.255207	0.320825	-0.000398774	0.99991	0.000190547	0.999667	0.156224	0.400777	0.0547639	0.798082	-0.0146942	0.978518	-0.226683	0.302147	-0.0355243	0.868954
WBGene00002183	kat-1	-1.35122	2.14577e-15	-2.04906	9.56249e-34	-1.48952	1.81373e-18	-1.88761	9.0848e-29	-0.902243	1.0127e-07	-1.67758	4.73259e-23	0.000368615	0.99991	-0.000258151	0.999667	0.306766	0.0915239	0.419861	0.0169324	0.00481415	0.985417	0.240164	0.114944	0.0638448	0.598312
WBGene00002184	kel-1	-0.421447	0.194254	0.50725	0.120328	-0.770367	0.0289855	0.360331	0.239662	-0.0758353	0.845099	0.0780753	0.780171	0.00220844	0.99991	-0.000188728	0.999667	0.14362	0.415366	0.280247	0.150998	-0.00491929	0.999928	-0.207166	0.367816	-0.080781	0.679047
WBGene00002185	kel-3	0.316417	0.0583088	0.0704364	0.703932	0.225163	0.198534	0.128995	0.461561	0.170079	0.348687	0.154856	0.352143	-0.000309903	0.99991	-0.000218847	0.999667	-0.120672	0.502461	-0.0469698	0.819309	0.00156882	0.999928	0.0686282	0.675238	0.0135887	0.938767
WBGene00002187	kgb-1	-0.749646	1.24456e-06	-0.0548485	0.755904	-0.743575	1.55339e-06	-0.255903	0.0952963	-0.877334	2.74373e-08	-0.413689	0.00510288	-0.00754541	0.830353	1.50421e-05	0.999667	-0.0839677	0.645583	-0.0915872	0.636391	-0.0124509	0.766876	-0.326775	0.0238181	-0.0679979	0.556648
WBGene00002188	kgb-2	0.283348	0.304758	0.776163	0.00655789	0.0724549	0.824374	0.377631	0.154327	-0.456866	0.148588	0.529091	0.0440827	-0.0227525	0.89409	-0.00022183	0.999667	-0.462224	0.0524557	-0.272446	0.185131	-0.0236087	0.846674	-0.071155	0.73233	0.0465852	0.791292
WBGene00002189	kin-1	-1.03975	3.40011e-06	-0.752337	0.000466108	-0.99234	7.17492e-06	-0.957702	1.46288e-05	-0.764661	0.000534087	-0.50139	0.014057	0.000700091	0.99991	4.07554e-05	0.999667	0.153782	0.436682	0.13815	0.514492	-0.00662313	0.999928	0.0992657	0.58445	0.152369	0.302869
WBGene00002190	kin-2	-0.764933	0.000202721	-0.634501	0.00160588	-0.652446	0.00137857	-0.56631	0.00453066	-0.640534	0.00209046	-0.445797	0.0196621	0.00244219	0.99991	0.000145469	0.999667	0.0851184	0.673207	0.017997	0.941129	0.0013713	0.999928	0.071885	0.694453	0.0214182	0.902186
WBGene00002191	kin-3	-0.128875	0.467366	0.604329	9.69038e-05	0.017927	0.931727	0.257616	0.103649	-0.13312	0.456422	0.102305	0.553137	0.00337821	0.99991	0.000363281	0.999667	0.00110973	0.99581	-0.120656	0.520141	-0.0621109	0.373456	-0.428357	0.00560076	-0.0541787	0.655504
WBGene00002192	kin-4	0.510718	8.21541e-05	0.234547	0.0770951	0.622343	1.38418e-06	0.280627	0.031185	0.356502	0.00758782	0.230524	0.0766865	3.61165e-05	0.99991	0.000361158	0.999667	-0.13502	0.387327	-0.228084	0.13956	0.00105721	0.999928	0.0105567	0.954111	-0.0131828	0.935952
WBGene00002195	kin-9	-0.529437	0.110033	0.150438	0.646564	-0.55748	0.0996187	-0.0913615	0.774617	-0.369391	0.301164	0.158643	0.557957	0.0129433	0.99991	-8.36205e-06	0.999667	0.0663262	0.712084	0.0744551	0.699025	-0.0180794	0.974492	0.0305094	0.904979	0.112859	0.560927
WBGene00002196	kin-10	-0.0378461	0.88714	0.325711	0.138816	0.0712059	0.785224	0.135965	0.550997	0.224542	0.350289	0.0599463	0.788678	0.00225573	0.99991	0.000143137	0.999667	0.169197	0.390706	0.0985718	0.653915	-0.00779303	0.988078	-0.152736	0.397276	-0.0192731	0.918044
WBGene00002198	kin-14	0.466748	0.0627442	0.350215	0.165505	0.171188	0.536789	0.423488	0.0830309	0.506766	0.0571085	0.193742	0.392717	0.0426421	0.592813	-0.000376698	0.999667	0.00269181	0.991136	0.188249	0.374912	0.0030951	0.999928	-0.052907	0.8024	-0.0546829	0.731118
WBGene00002201	kin-18	0.272288	0.0978324	0.221763	0.172469	0.414568	0.0102306	0.279651	0.0762383	0.179944	0.301267	0.0475526	0.794554	-0.000381309	0.99991	0.000322352	0.999667	-0.079258	0.664354	-0.191277	0.293564	0.0015562	0.999928	-0.113766	0.448449	-0.10344	0.363263
WBGene00002202	kin-19	-0.2138	0.310713	0.261297	0.198073	0.011804	0.9638	0.0628279	0.775949	0.0515839	0.832065	-0.0245335	0.911104	0.00163519	0.99991	0.000382885	0.999667	0.191144	0.323346	0.0276679	0.90545	-0.00917742	0.953502	-0.199405	0.239774	-0.0285667	0.862409
WBGene00002203	kin-20	-0.263077	0.267802	0.664872	0.00409518	-0.0146425	0.959963	0.368462	0.0985476	-0.0755453	0.783793	0.163327	0.446315	4.36627e-05	0.99991	0.000341033	0.999667	0.126215	0.52847	-0.0381965	0.871629	-0.0141367	0.917239	-0.307137	0.115318	-0.0521824	0.731773
WBGene00002207	sid-3	-0.245808	0.159444	-0.272494	0.105811	-0.0232001	0.91628	-0.158935	0.361373	-0.026909	0.896949	-0.27753	0.082524	-0.00121447	0.99991	0.00052885	0.999667	0.174061	0.332056	-0.00244482	0.992932	0.00305421	0.999928	-0.0230157	0.904979	-0.049806	0.692556
WBGene00002210	kin-29	-0.18024	0.325371	0.177444	0.308489	-0.130209	0.497058	-0.0373837	0.849222	-0.412735	0.0204024	0.0120142	0.952007	0.00163394	0.99991	0.000112805	0.999667	-0.164187	0.367616	-0.212618	0.26046	-0.0134715	0.781651	-0.109897	0.477397	0.017075	0.919583
WBGene00002213	kin-32	-0.0721688	0.703983	0.193849	0.237282	-0.0887287	0.639249	0.136213	0.420422	-0.206702	0.245115	0.0255239	0.893721	-0.0183304	0.608623	-3.46366e-05	0.999667	-0.100125	0.579815	-0.0910716	0.642334	-0.00122291	0.999928	-0.11375	0.443391	-0.0398966	0.759893
WBGene00002214	klc-1	-0.0225085	0.920881	-0.548373	0.00164785	-0.0587487	0.78505	-0.353968	0.0408596	-0.178309	0.360234	-0.403954	0.0159972	-0.000399066	0.99991	-6.8697e-05	0.999667	-0.113076	0.543889	-0.0890785	0.66357	0.00677846	0.961891	0.058818	0.739136	-0.0222973	0.890788
WBGene00002215	klc-2	-0.0569889	0.743446	1.33113	8.30088e-22	0.0262453	0.890495	1.04531	6.19677e-14	-0.0785479	0.644863	0.465452	0.000724474	-0.00434165	0.98309	0.000245456	0.999667	-0.0156658	0.940801	-0.0870717	0.632364	-0.0313247	0.496145	-0.784558	2.46217e-08	-0.505646	0.00123928
WBGene00002216	klp-3	-0.849324	0.00692438	-0.703959	0.0220609	-1.06145	0.001163	-0.826622	0.00893977	-1.44986	2.63115e-05	-0.636675	0.0311252	0.00202964	0.99991	-0.000111488	0.999667	-0.190585	0.324855	-0.124336	0.553493	-0.00419333	0.999928	0.00060053	0.997914	0.0236301	0.918313
WBGene00002217	klp-4	-0.602826	0.00392967	-0.555643	0.00728865	-0.553473	0.00869449	-0.471641	0.0204344	-1.11447	3.81562e-07	-0.300573	0.116821	-0.00121652	0.99991	6.99287e-05	0.999667	-0.286311	0.147615	-0.33441	0.0902208	0.00182922	0.999928	0.110565	0.529171	0.0363302	0.820546
WBGene00002219	klp-7	0.124242	0.647333	0.0597448	0.830783	0.31402	0.229933	0.117981	0.652791	0.914267	0.000713156	0.0183516	0.941846	0.000820316	0.99991	0.000188596	0.999667	0.462468	0.0408513	0.311318	0.133429	0.00259433	0.999928	-0.0188628	0.937824	-0.0280166	0.883264
WBGene00002220	gcc-1	0.124253	0.660434	0.350092	0.187462	-0.013194	0.967871	0.298782	0.243554	-0.119636	0.699676	0.128519	0.595743	-0.00153404	0.99991	-0.000138277	0.999667	-0.137449	0.490397	-0.0581679	0.798958	-0.00111638	0.999928	-0.0923278	0.655605	-0.0398794	0.834959
WBGene00002221		-0.460726	0.000493524	-0.176613	0.198359	-0.398147	0.0030353	-0.127256	0.370033	-0.393472	0.00358364	-0.424968	0.000888306	0.000149055	0.99991	0.000219372	0.999667	0.0631949	0.707185	0.00844482	0.969078	0.00095313	0.999928	-0.210257	0.0914734	-0.212375	0.0669079
WBGene00002223	klp-12	-0.0711077	0.833629	-0.125057	0.709344	-0.125929	0.714586	-0.0940787	0.768263	-0.475896	0.166875	-0.167668	0.538786	-0.00317604	0.99991	-3.74081e-05	0.999667	-0.154522	0.399075	-0.136352	0.489211	0.0011041	0.999928	-0.0473318	0.852387	-0.0324884	0.891998
WBGene00002225	klp-15	0.0939795	0.703268	-0.421656	0.0543442	0.212768	0.366588	-0.179274	0.420858	0.68777	0.00249749	-0.133097	0.532479	0.000396012	0.99991	0.00014716	0.999667	0.381155	0.0659061	0.297087	0.14259	0.0117591	0.940185	0.150459	0.404765	0.00691436	0.978729
WBGene00002226	klp-16	0.171342	0.465036	-0.313296	0.155977	0.225398	0.335766	-0.103963	0.657411	0.904308	7.65891e-05	-0.0893264	0.686833	-0.000318043	0.99991	5.95754e-05	0.999667	0.47783	0.0223987	0.435166	0.032568	0.00970717	0.972464	0.117257	0.516316	-2.7829e-05	0.999895
WBGene00002228	klp-18	0.1368	0.329812	0.0815579	0.563767	0.332612	0.0102306	0.182241	0.163157	0.4784	0.000158235	-0.0305091	0.846806	-0.00135864	0.99991	0.000750726	0.999667	0.285821	0.0587739	0.119931	0.454457	0.00281057	0.989977	-0.0845027	0.528365	-0.118379	0.237388
WBGene00002229	klp-19	0.0117153	0.946374	0.109644	0.441844	0.095795	0.529141	0.151772	0.274539	0.329868	0.0143937	-0.21279	0.107253	-0.00580559	0.823514	0.000289308	0.999667	0.266939	0.0865996	0.197782	0.211312	0.000944162	0.999928	-0.29744	0.0180019	-0.339157	0.012648
WBGene00002230	klp-20	-0.650613	0.00240506	-0.0901321	0.696207	-0.585283	0.00660445	-0.122985	0.579343	-0.633726	0.00401534	-0.259797	0.181589	9.19764e-05	0.99991	8.25482e-05	0.999667	0.0233789	0.921314	-0.0185183	0.940492	-0.00118999	0.999928	-0.130866	0.45874	-0.0544113	0.700799
WBGene00002231	knl-1	0.156136	0.564959	0.230044	0.379355	0.132206	0.64349	0.18639	0.466035	-0.205023	0.474394	-0.0141895	0.956198	-0.00103185	0.99991	-2.99596e-05	0.999667	-0.211577	0.295846	-0.20022	0.342773	-0.00110637	0.999928	-0.143425	0.471266	-0.0685745	0.672739
WBGene00002232	kpc-1	-0.475016	0.0237427	0.293497	0.161043	-0.441018	0.0392114	0.185735	0.378093	0.0101879	0.968846	-0.0482245	0.826472	-0.0146789	0.803938	5.56449e-05	0.999667	0.347889	0.0841119	0.323255	0.100847	-0.00306963	0.999928	-0.256015	0.148287	-0.0983502	0.469185
WBGene00002233	kqt-1	-0.382158	0.213285	4.57505	2.56541e-38	-0.251349	0.430398	4.19413	1.21775e-32	0.120522	0.733068	2.57249	4.47809e-13	0.00134713	0.99991	0.000105113	0.999667	0.250914	0.203156	0.183443	0.36134	-0.0170549	0.930628	-1.80178	3.42904e-09	-1.31507	8.16739e-06
WBGene00002234	kqt-2	-0.232207	0.356866	-0.994585	0.000223481	-0.0441211	0.884905	-1.21441	1.78528e-05	-0.267276	0.320397	-0.417687	0.0670445	-0.00185317	0.99991	0.000222006	0.999667	-0.00720588	0.977484	-0.131635	0.546309	-0.00651103	0.999928	0.261629	0.199989	0.38314	0.0956257
WBGene00002235	kqt-3	-0.412059	0.0840351	-0.56901	0.0184076	-0.537535	0.0286206	-0.840747	0.000975258	-0.25329	0.328714	-0.296224	0.165548	0.00368405	0.99991	-0.000109539	0.999667	0.105538	0.602326	0.176024	0.408403	-0.0116871	0.974492	0.103599	0.593887	0.203495	0.249416
WBGene00002238	kars-1	-0.334196	0.0247563	-0.381226	0.00835187	-0.384833	0.00982232	-0.346965	0.0158468	-0.0704388	0.684781	-0.410376	0.00353547	-0.000111889	0.99991	-0.000123523	0.999667	0.220725	0.184923	0.26404	0.107658	0.000529685	0.999928	-0.0359174	0.835925	-0.0279521	0.849668
WBGene00002239	ksr-1	0.0443715	0.866374	0.284611	0.198542	-0.145866	0.551858	0.332324	0.120342	-0.437932	0.0596056	0.0935188	0.672037	-0.00191567	0.99991	-0.000258668	0.999667	-0.316666	0.117287	-0.183204	0.380724	0.00187986	0.999928	-0.0963632	0.602228	-0.0767834	0.586371
WBGene00002240	ksr-2	0.418981	0.0024641	0.239529	0.0873104	0.615299	6.5232e-06	0.127287	0.392725	0.449415	0.00130667	0.173956	0.21962	0.000399321	0.99991	0.000607369	0.999667	0.0153602	0.939943	-0.141471	0.401543	-0.002972	0.999928	-0.0326151	0.848777	0.0219964	0.882717
WBGene00002241	kup-1	0.290424	0.226332	0.0695997	0.790608	0.283755	0.251271	0.19899	0.399025	0.15368	0.568137	0.100722	0.661358	-0.00102999	0.99991	-1.85716e-05	0.999667	-0.0941457	0.645583	-0.0876771	0.694831	0.0058667	0.999928	0.0309104	0.890321	-0.0224269	0.905738
WBGene00002242	kvs-1	-0.179512	0.590713	-0.200986	0.564653	0.00555852	0.98879	-0.14226	0.670349	-0.218723	0.565896	0.161924	0.569734	0.00313671	0.99991	0.000163288	0.999667	-0.00322586	0.98787	-0.0843081	0.653346	0.00240963	0.999928	0.269209	0.283516	0.1439	0.481593
WBGene00002243	lad-2	0.285374	0.296642	0.358429	0.189597	-0.0262432	0.938945	0.3629	0.167313	0.322121	0.27935	0.118413	0.636019	-0.000643893	0.99991	-0.000389166	0.999667	0.00283767	0.990533	0.190162	0.365366	0.000925159	0.999928	-0.105008	0.608019	-0.0669735	0.686515
WBGene00002244	laf-1	-0.443575	0.00779225	-0.1851	0.283296	-0.286748	0.0990742	-0.272932	0.098667	-0.494933	0.00351413	-0.362776	0.0219187	0.000635435	0.99991	0.000351636	0.999667	-0.0251615	0.907848	-0.15298	0.419634	-0.00260085	0.999928	-0.140372	0.353605	-0.0369924	0.791064
WBGene00002245	lag-1	0.32313	0.100006	0.725286	0.000155132	0.222365	0.281159	0.593052	0.00181799	0.297251	0.146635	0.24605	0.17535	9.22323e-05	0.99991	-0.000175842	0.999667	-0.0300514	0.895261	0.0479875	0.828245	-0.00324887	0.999928	-0.311892	0.0705029	-0.128308	0.332259
WBGene00002246	lag-2	0.370819	0.211978	1.89465	2.26532e-07	0.99838	0.00253448	1.58315	1.4973e-05	0.79487	0.0155407	0.80012	0.0137263	-0.000600691	0.99991	0.000884797	0.999667	0.156589	0.419541	-0.0866675	0.692131	-0.0110537	0.999168	-0.628075	0.022465	-0.232982	0.242164
WBGene00002247	lam-1	-1.07854	0.00114513	-0.1738	0.564071	-0.683886	0.0249037	-0.215762	0.446645	-1.28351	0.000133882	-0.482084	0.0799792	-0.00194736	0.99991	0.000240009	0.999667	-0.0638484	0.75135	-0.206291	0.316851	-0.00264249	0.999928	-0.199976	0.359139	-0.0924098	0.609097
WBGene00002248	lam-3	-1.51817	0.00302438	-0.145138	0.711111	-1.84012	0.000772857	-0.342488	0.355493	-1.75262	0.000750297	-0.386751	0.253142	-0.00906278	0.99991	-9.26228e-05	0.999667	-0.0334222	0.832074	0.00178468	0.993576	-0.0132326	0.999928	-0.151527	0.548194	-0.025258	0.931506
WBGene00002249	lap-1	-0.216428	0.316851	-0.0482429	0.836407	-0.433208	0.0393764	-0.130291	0.546942	-0.0541285	0.828655	-0.248422	0.194233	0.00253182	0.99991	-0.000307298	0.999667	0.117448	0.549938	0.272136	0.172557	-0.0028708	0.999928	-0.15441	0.373168	-0.0467009	0.746502
WBGene00002250	lap-2	-0.0969455	0.670659	-0.425086	0.0341558	-0.0870418	0.714218	-0.426061	0.0308054	0.192464	0.388219	-0.231016	0.221937	0.00322009	0.99991	1.95633e-05	0.999667	0.202161	0.300581	0.19952	0.326624	-0.000384721	0.999928	0.0843112	0.640803	0.0487878	0.730404
WBGene00002251	lat-1	0.809807	1.26359e-09	0.769294	4.72852e-09	0.893245	1.80362e-11	0.824643	4.25198e-10	0.849899	2.32084e-10	0.666309	5.3336e-07	2.96567e-05	0.99991	0.000251406	0.999667	0.0260693	0.891596	-0.0392781	0.83032	0.00108501	0.999928	-0.0601044	0.688454	-0.056214	0.614314
WBGene00002252	lat-2	-0.230198	0.425465	-0.0312382	0.92199	-0.203873	0.501771	0.307399	0.257191	0.400048	0.187299	1.17048	0.000342837	0.00632934	0.99991	2.94661e-05	0.999667	0.356321	0.100598	0.331337	0.109053	0.0362903	0.766876	1.20211	0.000260864	0.489253	0.0642817
WBGene00002253	lbp-1	-1.36963	5.75467e-08	0.724761	0.00198007	-1.28999	2.30539e-07	0.449286	0.0458176	-0.139145	0.598932	0.0679671	0.769303	0.00347772	0.99991	6.07457e-05	0.999667	1.1145	3.16775e-05	0.947092	0.000124971	-0.0111513	0.963485	-0.530743	0.0179485	-0.172868	0.283402
WBGene00002254	lbp-2	0.148664	0.440024	-0.178325	0.329239	-0.138784	0.482218	-0.159013	0.384745	0.0497043	0.816145	0.153314	0.386159	0.00087838	0.99991	-0.000688887	0.999667	-0.0782853	0.683508	0.14625	0.453681	0.00031246	0.999928	0.284696	0.0733743	0.20575	0.141682
WBGene00002255	lbp-3	-1.17242	1.90933e-11	-1.71908	1.24016e-22	-1.14724	4.06183e-11	-1.45877	8.48299e-17	-1.13122	9.38758e-11	-1.20073	8.35296e-12	0.00196323	0.99991	3.171e-05	0.999667	0.0239393	0.914769	0.012185	0.959379	0.013308	0.814753	0.385527	0.0205352	0.0861165	0.476538
WBGene00002256	lbp-4	0.190702	0.226904	-0.411225	0.00514382	0.0933812	0.58557	-0.193948	0.202216	0.403025	0.00727989	-0.144413	0.350135	0.00279221	0.99991	-0.000283022	0.999667	0.163448	0.327102	0.253097	0.124848	0.0121628	0.761823	0.181337	0.184896	0.0130485	0.940427
WBGene00002257	lbp-5	-1.6537	9.88639e-15	-2.69122	1.62266e-32	-1.64917	1.43467e-14	-2.23318	2.43507e-24	-2.43201	2.11595e-26	-1.89599	1.01848e-18	-0.281786	0.10856	5.77478e-06	0.999667	-0.480647	0.023049	-0.483898	0.0194121	0.0488989	0.593928	0.613337	0.00649153	0.0975604	0.485653
WBGene00002258	lbp-6	-1.59838	1.05321e-21	-3.47048	2.43304e-93	-1.78298	1.21292e-26	-2.95181	1.74126e-69	-1.60124	7.92203e-22	-2.09991	1.20308e-36	-0.000298866	0.99991	-0.000357486	0.999667	-0.0068962	0.976493	0.122136	0.529154	0.269257	0.101664	1.31914	8.94632e-14	0.788158	2.61379e-05
WBGene00002259	lbp-7	0.816402	0.000221205	-0.905102	0.000235998	0.259237	0.264387	-0.281702	0.20323	-0.34672	0.159202	-0.737104	0.00229997	0.00428369	0.99991	-0.00343	0.999667	-1.22057	1.52711e-06	-0.427187	0.0375896	0.182866	0.252661	0.0581027	0.781156	-0.210646	0.221736
WBGene00002261	ldb-1	0.0258524	0.929808	1.33843	2.68413e-07	0.307512	0.215292	1.04974	4.16364e-05	0.0437502	0.88074	0.460726	0.0410899	-0.000273003	0.99991	0.000360725	0.999667	0.00894128	0.971905	-0.170891	0.422107	-0.0103375	0.974492	-0.571422	0.0152846	-0.210108	0.228346
WBGene00002262	ldh-1	-1.12275	6.07618e-06	-1.77839	2.45702e-12	-1.22278	7.89449e-07	-1.6145	2.36528e-10	-0.383189	0.115733	-1.42529	2.32481e-08	0.00143909	0.99991	-9.16196e-05	0.999667	0.438974	0.0419554	0.520024	0.0143473	0.00478128	0.999928	0.155411	0.405431	0.0373527	0.830068
WBGene00002263	lea-1	1.70882	3.49239e-13	1.63812	3.25346e-12	1.42281	1.15764e-09	1.50008	2.1693e-10	2.61552	2.76911e-29	1.47733	4.44627e-10	-0.00576239	0.99991	-0.000313542	0.999667	0.603313	0.00425741	0.944787	4.28096e-05	-0.00375045	0.999928	-0.0640155	0.743797	-0.00197283	0.991344
WBGene00002264	lec-1	-0.545317	0.0229662	-0.844201	0.000655979	-0.413837	0.0899079	-0.775006	0.00166217	0.00402098	0.989379	-0.484487	0.0331093	0.00040498	0.99991	0.000142038	0.999667	0.36005	0.0872151	0.271377	0.191824	0.0015637	0.999928	0.13725	0.471195	0.0572136	0.713641
WBGene00002265	lec-2	-1.81291	1.24369e-16	0.754557	0.000298459	-1.74145	2.07793e-15	0.154683	0.469475	-1.52835	2.33718e-12	-0.141784	0.485246	0.0160103	0.772897	8.61227e-05	0.999667	0.154281	0.432364	0.11611	0.588438	-0.339672	0.0981389	-0.966138	1.63478e-05	-0.165536	0.260945
WBGene00002266	lec-3	-1.36224	7.40206e-09	-0.982662	1.24851e-05	-1.33229	1.31589e-08	-1.27791	4.6869e-08	-0.81241	0.000337999	-0.795969	0.000426894	0.00215664	0.99991	2.15688e-05	0.999667	0.292907	0.144068	0.287808	0.157722	-0.0116021	0.945595	0.0766956	0.686197	0.169738	0.274046
WBGene00002267	lec-4	-0.782175	0.000581462	-1.5822	4.41758e-11	-1.10762	2.11968e-06	-1.33361	2.47172e-08	-0.128671	0.61232	-0.564563	0.0090024	0.000219784	0.99991	-0.000351329	0.999667	0.443854	0.0356464	0.748344	0.000691565	0.00882846	0.978518	0.786868	0.000968014	0.479889	0.0386228
WBGene00002268	lec-5	-0.926971	3.68081e-09	-2.01828	3.25177e-37	-1.22565	7.99501e-15	-1.96053	3.79633e-35	-0.781581	7.34623e-07	-0.759599	1.30302e-06	0.00164149	0.99991	-0.000711957	0.999667	0.106973	0.54624	0.329132	0.0547341	0.00117406	0.999928	1.1908	3.26106e-13	1.103	3.80074e-11
WBGene00002269	lec-6	0.371489	0.135667	-1.55714	2.94343e-08	0.580633	0.0224681	-0.666496	0.00857256	0.510965	0.0511181	-0.155461	0.497681	-0.000418925	0.99991	0.000186697	0.999667	0.0549819	0.799068	-0.0504196	0.827667	0.355801	0.12036	1.24529	1.63928e-05	0.222238	0.226713
WBGene00002271	lec-8	1.00098	5.91267e-05	0.379292	0.105939	0.959173	9.30988e-05	0.426912	0.0619173	0.237185	0.355907	0.668255	0.00495539	0.00226611	0.99991	-2.88383e-05	0.999667	-0.481701	0.0272063	-0.455925	0.0293681	0.002011	0.999928	0.165907	0.377518	0.0673012	0.654345
WBGene00002272	lec-9	-0.0650493	0.773168	-3.0789	1.88704e-52	0.0412892	0.865006	-1.77651	6.07589e-19	0.012542	0.957815	-0.715899	0.000216476	0.00204507	0.99991	0.000181653	0.999667	0.0570301	0.781804	-0.0217889	0.92616	1.18598	1.55301e-07	2.24055	7.39438e-28	0.913654	1.83737e-05
WBGene00002273	lec-10	-0.32439	0.206642	-2.96692	7.22461e-24	-0.181909	0.510696	-2.38076	5.68418e-16	-0.542161	0.0447413	-2.10245	7.06748e-13	-0.00685724	0.99991	0.000150871	0.999667	-0.0933784	0.647139	-0.191908	0.364571	0.0665689	0.571815	0.561262	0.0260441	0.05357	0.750204
WBGene00002274	lec-11	-0.012194	0.967543	-1.08838	0.0001323	0.206694	0.448939	-0.34073	0.170673	0.15554	0.594442	0.137138	0.559668	-0.0733053	0.431927	0.000237227	0.999667	0.0928797	0.648227	-0.0359961	0.880526	0.189962	0.270714	1.33414	1.12991e-05	0.388694	0.0929562
WBGene00002275	lem-2	0.0135181	0.965438	1.12756	0.000231805	0.179525	0.540398	0.895834	0.00252754	0.564264	0.0513543	0.305545	0.204296	-0.00369658	0.99991	0.000153517	0.999667	0.287332	0.162962	0.189156	0.368321	-0.00665614	0.999928	-0.437119	0.0728861	-0.176722	0.336296
WBGene00002276	lem-3	-0.0405318	0.871462	-0.256869	0.218675	-0.06223	0.803074	-0.170944	0.417039	-0.308279	0.159124	-0.305288	0.109366	-0.0379787	0.50135	-2.90074e-05	0.999667	-0.175782	0.365453	-0.167599	0.417298	0.00231788	0.999928	-0.0525611	0.7878	-0.0525992	0.709163
WBGene00002278	lep-2	-0.293266	0.127594	0.763868	2.85266e-05	-0.29822	0.128061	0.410099	0.0231876	-0.0172405	0.940681	0.124522	0.512363	-0.00145231	0.99991	3.9302e-06	0.999667	0.208048	0.271661	0.21277	0.281804	-0.0357211	0.585267	-0.550174	0.00257222	-0.114821	0.360431
WBGene00002280	let-2	-2.16595	1.12155e-22	-3.99927	3.50261e-73	-2.11604	1.13935e-21	-3.19892	7.91857e-48	-1.75909	1.41478e-15	-2.66113	1.3299e-33	-0.00606421	0.99991	6.28524e-05	0.999667	0.227291	0.248612	0.201576	0.327316	0.621662	0.0220724	1.24459	7.26158e-08	0.290185	0.109439
WBGene00002282	let-4	-0.705835	0.0507436	1.88918	5.12572e-05	-0.565679	0.104767	1.52699	0.000733269	-0.335898	0.360723	1.20342	0.00470099	-0.00925215	0.99991	7.44678e-05	0.999667	0.125503	0.465609	0.0883594	0.63736	-0.0104373	0.999928	-0.160243	0.490125	-0.0335972	0.891834
WBGene00002295	let-19	0.0743492	0.826525	0.56379	0.0933879	0.0435518	0.908646	0.403959	0.196844	-0.39797	0.250283	0.0827746	0.768501	-0.00213578	0.99991	-2.64427e-05	0.999667	-0.202486	0.283425	-0.190353	0.329693	-0.00522275	0.999928	-0.232977	0.324581	-0.0933963	0.636405
WBGene00002297	ect-2	0.36823	0.0161251	0.408654	0.00617209	0.511397	0.00073922	0.308005	0.0395315	0.499156	0.00110079	0.19529	0.196642	0.000120513	0.99991	0.000352113	0.999667	0.090841	0.603698	-0.0163532	0.939229	-0.00224719	0.999928	-0.129	0.367816	-0.0336421	0.809448
WBGene00002299	let-23	-0.230584	0.39959	0.0460694	0.878405	-0.331316	0.233783	-0.028685	0.923453	-1.14049	0.000182384	-0.150509	0.534968	-0.00183461	0.99991	-7.66813e-05	0.999667	-0.468397	0.0468785	-0.381427	0.0709487	-0.00332095	0.999928	-0.13729	0.500573	-0.0469126	0.800002
WBGene00002324	let-49	0.146842	0.416431	-0.0476764	0.802674	0.0802542	0.682137	0.0371505	0.847263	0.427826	0.0109416	0.0357066	0.852476	-0.000844834	0.99991	-0.000155962	0.999667	0.20782	0.24338	0.271418	0.124356	0.00233804	0.999928	0.057665	0.734022	0.000776359	0.995025
WBGene00002335	let-60	-0.226587	0.265434	0.170277	0.39779	0.110147	0.618361	-0.00745193	0.974319	-0.434293	0.0306878	0.0333054	0.875684	0.000990285	0.99991	0.000785443	0.999667	-0.130464	0.499393	-0.408375	0.0328862	-0.00790415	0.963697	-0.0794187	0.653239	0.0140219	0.940935
WBGene00002344	let-70	0.138342	0.492741	0.197209	0.296464	0.377091	0.0444156	0.0805188	0.691499	0.310633	0.106238	0.0629657	0.755168	0.00313432	0.99991	0.000451218	0.999667	0.116566	0.537516	-0.0555098	0.796092	-0.0035409	0.999928	-0.0759477	0.661254	-0.00301215	0.987274
WBGene00002348	myo-1	-3.62871	1.47001e-37	-3.83855	4.26751e-42	-3.83656	2.93042e-41	-3.51914	2.15472e-36	-3.55344	8.43151e-36	-3.14461	1.1716e-29	0.000624807	0.99991	-0.000150637	0.999667	0.0303294	0.897753	0.122885	0.574186	0.0123477	0.974492	0.394351	0.0790138	0.0960807	0.547856
WBGene00002363	let-92	0.155005	0.395139	0.290897	0.0819895	0.296201	0.088323	0.167422	0.334161	0.222073	0.215317	0.120538	0.492963	0.00236673	0.99991	0.000298565	0.999667	0.0445864	0.82419	-0.0622941	0.760969	-0.00344699	0.999928	-0.098328	0.528649	-0.0111175	0.952667
WBGene00002368	let-99	0.512321	0.00289239	0.260906	0.134905	0.496663	0.00428266	0.294159	0.0842836	0.89245	2.8067e-07	0.248192	0.133263	-0.000824807	0.99991	-4.28588e-05	0.999667	0.253977	0.16326	0.278253	0.124848	0.00101551	0.999928	0.0120565	0.953805	-0.00667001	0.975995
WBGene00002497	let-268	-1.85412	1.7218e-13	-1.87019	8.22008e-14	-2.34794	4.55268e-19	-1.86357	1.22456e-13	-2.26458	9.30731e-18	-1.60729	8.63096e-11	-0.00243292	0.99991	-0.000591379	0.999667	-0.19736	0.32408	0.0278443	0.907425	7.11994e-05	0.999928	0.103669	0.589774	0.0545206	0.727201
WBGene00002583	let-363	-0.0898364	0.772434	0.0194129	0.954163	-0.156983	0.611607	0.0362572	0.905779	-0.683832	0.0274498	-0.121033	0.638921	-0.00412236	0.99991	-5.05119e-05	0.999667	-0.273848	0.178677	-0.242177	0.241495	0.000910059	0.999928	-0.0949974	0.662965	-0.0601435	0.746437
WBGene00002632	let-413	-0.308107	0.230716	0.759255	0.00419834	-0.155301	0.578636	0.492262	0.0499466	-0.652279	0.0160387	0.0704393	0.774204	-0.00230262	0.99991	0.000163092	0.999667	-0.156762	0.433172	-0.269352	0.197369	-0.00961458	0.999928	-0.52407	0.0315209	-0.1858	0.294417
WBGene00002637	let-418	-0.10611	0.72076	0.0519821	0.864866	-0.0865284	0.784987	0.0610601	0.834944	-0.41609	0.159508	-0.120559	0.631572	-0.00280906	0.99991	2.17921e-05	0.999667	-0.144077	0.465979	-0.166266	0.429358	0.000608931	0.999928	-0.115527	0.579238	-0.0707853	0.683077
WBGene00002694	let-502	0.082262	0.748281	0.362254	0.108552	0.214684	0.374853	0.278088	0.208485	-0.177693	0.481336	0.0264591	0.910483	-0.00175082	0.99991	0.000158134	0.999667	-0.166604	0.400343	-0.265007	0.197689	-0.00213582	0.999928	-0.214266	0.245611	-0.0924565	0.521551
WBGene00002696	let-504	-0.0169243	0.945674	0.130442	0.531823	0.0595653	0.802809	0.0895684	0.674998	-0.110792	0.625511	-0.0754485	0.717093	-0.00147724	0.99991	0.000122465	0.999667	-0.0635942	0.755731	-0.123418	0.556223	-0.00101011	0.999928	-0.144393	0.390162	-0.0634105	0.630653
WBGene00002717	let-526	0.272008	0.0939643	0.723406	2.36657e-06	0.461305	0.00357152	0.673724	1.13804e-05	0.266707	0.106603	0.250177	0.100418	-0.00118403	0.99991	0.0004515	0.999667	-0.0124547	0.953833	-0.159598	0.379929	-0.000904975	0.999928	-0.361995	0.0156563	-0.270304	0.0588159
WBGene00002783	let-607	0.473152	0.00150569	0.706094	1.24701e-06	0.697362	2.43425e-06	0.549568	0.000160666	0.508553	0.00075741	0.371278	0.0096139	0.00444808	0.988344	0.000585393	0.999667	0.0165864	0.939043	-0.154617	0.380639	-0.00450888	0.974492	-0.218274	0.111737	-0.0554468	0.636699
WBGene00002804	let-630	-0.23042	0.0510491	-0.2693	0.0169964	-0.286672	0.0140629	-0.280937	0.0122992	-0.37141	0.00121565	-0.341953	0.00189847	-0.000231316	0.99991	-0.000246914	0.999667	-0.117507	0.408463	-0.0716746	0.645401	-0.000287645	0.999928	-0.0663671	0.613516	-0.0304787	0.810426
WBGene00002827	let-653	-0.113762	0.69141	1.53057	5.59083e-07	0.0873332	0.7775	1.19876	6.67277e-05	-0.161213	0.599959	1.17153	0.000130856	0.002453	0.99991	0.000208103	0.999667	-0.0171933	0.943698	-0.140078	0.513068	-0.0121532	0.97494	-0.130286	0.512494	-0.00390299	0.986751
WBGene00002845	let-711	-0.407825	5.03949e-07	-0.122727	0.158004	-0.321864	0.000102171	-0.26473	0.00117083	-0.695676	3.20303e-18	-0.336277	2.76455e-05	0.0018683	0.994889	0.000751382	0.999667	-0.260753	0.00940025	-0.346147	0.000160984	-0.00944767	0.580293	-0.19662	0.0168178	-0.0404141	0.665303
WBGene00002850	let-716	-0.313161	0.296538	-0.18956	0.543985	-0.293646	0.345621	-0.12187	0.68973	-0.663157	0.0452395	-0.284433	0.281216	-0.0022352	0.99991	2.41548e-05	0.999667	-0.116513	0.536829	-0.139114	0.494683	0.00268479	0.999928	-0.0798859	0.727156	-0.0638924	0.744619
WBGene00002855	let-721	-0.420686	0.00102702	-0.243588	0.0595238	-0.480089	0.000177415	-0.355738	0.00468824	-0.468112	0.000282592	-0.452709	0.000251041	-0.00124798	0.99991	-0.000192652	0.999667	-0.0308881	0.862704	0.0149666	0.938364	-0.00330922	0.974492	-0.172179	0.159456	-0.043022	0.715334
WBGene00002879	let-754	-0.289778	0.102667	-0.890115	1.99131e-07	-0.286292	0.112402	-0.737363	1.57013e-05	-0.0520993	0.80271	-0.561817	0.000861484	0.000935873	0.99991	1.94765e-05	0.999667	0.186801	0.309028	0.184728	0.331794	0.00411558	0.999928	0.185733	0.225358	0.0450505	0.73347
WBGene00002881	let-756	-1.22285	8.17742e-05	-1.40642	9.41832e-06	-0.932717	0.00143098	-1.79581	4.57992e-08	-1.56374	7.46896e-07	-1.7306	1.10937e-07	-0.0452321	0.606002	0.00016821	0.999667	-0.127336	0.517859	-0.242412	0.245775	-0.0165574	0.959407	-0.127914	0.535616	0.00474994	0.986733
WBGene00002889	let-765	0.0880691	0.647855	0.819927	5.54238e-07	0.17567	0.335589	0.773426	2.52774e-06	-0.183173	0.31903	0.302963	0.0564496	-0.00458166	0.99991	0.000184627	0.999667	-0.209792	0.244238	-0.28624	0.107298	-0.000892986	0.999928	-0.386442	0.0148714	-0.300759	0.0531753
WBGene00002891	let-767	-0.743794	0.00012949	-1.09712	2.11359e-08	-0.77831	6.03397e-05	-1.11629	1.68573e-08	-0.41238	0.0388311	-0.94535	2.41952e-06	0.00295159	0.99991	-4.55353e-05	0.999667	0.22926	0.230904	0.258649	0.18461	-0.000349691	0.999928	0.0758636	0.67081	0.0437764	0.755979
WBGene00002915	let-805	-1.85227	8.69669e-12	-1.49177	3.64559e-08	-1.53601	1.30511e-08	-1.44498	1.16198e-07	-1.41511	1.18112e-07	-1.10358	4.91029e-05	0.000369085	0.99991	0.000277327	0.999667	0.192698	0.334213	0.0488054	0.832958	0.00120287	0.999928	0.162634	0.398977	0.0774486	0.614314
WBGene00002957	let-858	0.00857003	0.961601	0.243848	0.0791497	0.01588	0.93093	0.300491	0.0271407	-0.109888	0.481336	-0.0232884	0.891907	-0.000324214	0.99991	2.25666e-05	0.999667	-0.097377	0.553115	-0.105885	0.542392	0.00135601	0.999928	-0.214721	0.0939945	-0.238498	0.0543724
WBGene00002976	lev-9	-1.00375	0.00747958	-0.0107455	0.974437	-1.10143	0.00408472	-0.111452	0.723131	-0.631429	0.0782654	-0.133416	0.625364	0.00139581	0.99991	-4.03789e-05	0.999667	0.0955512	0.581594	0.123215	0.508165	-0.0060534	0.999928	-0.0853193	0.711879	-0.0152192	0.955443
WBGene00002977	lev-10	-0.580797	0.001838	-1.36847	4.23135e-12	-0.801613	2.53094e-05	-1.07501	2.74012e-08	-0.626795	0.00111204	-0.96064	9.05779e-07	0.0305235	0.50135	-0.000329547	0.999667	-0.0171183	0.943086	0.123327	0.554624	0.0143497	0.84998	0.239849	0.155572	0.0285863	0.859684
WBGene00002978	lev-11	-2.03815	3.88672e-13	-3.09088	5.62744e-28	-1.95589	3.7432e-12	-2.82589	9.09646e-24	-1.36021	7.03756e-07	-2.29627	3.33916e-16	0.00102892	0.99991	6.79453e-05	0.999667	0.311183	0.13093	0.271475	0.193485	0.0090142	0.999928	0.50452	0.0339661	0.180648	0.298767
WBGene00002979	lfe-2	-0.0790942	0.703306	-0.138114	0.467228	0.155742	0.430923	-0.191819	0.294512	0.0236545	0.915409	-0.114862	0.538786	0.00342246	0.99991	0.000495717	0.999667	0.0779851	0.686929	-0.102801	0.611346	-0.00160409	0.999928	0.00265814	0.991084	0.0200426	0.904409
WBGene00002980	lgg-1	-0.0112778	0.952831	0.932892	4.03902e-11	0.10822	0.515896	0.700602	7.358e-07	0.296443	0.0499561	0.383678	0.00593762	-0.00386825	0.99991	0.000341883	0.999667	0.249787	0.12975	0.152923	0.378432	-0.0126623	0.740088	-0.451019	0.00164312	-0.148544	0.188072
WBGene00002981	lgg-2	0.0160098	0.947848	0.603948	0.00167251	0.118289	0.590266	0.356328	0.0599403	0.177452	0.409433	0.18698	0.31561	-0.00332006	0.99991	0.000165482	0.999667	0.110935	0.565917	0.039444	0.859941	-0.0109249	0.908544	-0.264084	0.11978	-0.0447429	0.749727
WBGene00002982	lgg-3	0.684601	3.78201e-05	0.277914	0.0989365	0.88848	8.94991e-08	0.285098	0.0853035	1.07451	1.41814e-10	0.308025	0.053152	0.000469023	0.99991	0.00040701	0.999667	0.265377	0.135016	0.125593	0.511152	0.0003631	0.999928	0.0390494	0.831984	0.0146749	0.931769
WBGene00002983	lgx-1	-0.038013	0.91706	0.941176	0.0138224	0.208881	0.539619	0.85742	0.0215829	0.344472	0.339659	0.524855	0.0981161	0.0969086	0.430648	0.00022625	0.999667	0.151433	0.395309	0.0445504	0.828462	-0.00172416	0.999928	-0.0969829	0.671467	-0.0435878	0.847823
WBGene00002985	lig-1	0.345585	0.0598966	0.312097	0.0852591	0.405553	0.0283571	0.325346	0.067258	0.267555	0.165586	0.109603	0.563407	-0.000528666	0.99991	9.24265e-05	0.999667	-0.0671975	0.733881	-0.108465	0.595343	0.000581535	0.999928	-0.115763	0.476828	-0.0750942	0.547071
WBGene00002986	lig-4	0.178868	0.382382	0.345307	0.0694289	0.0838294	0.711251	0.281024	0.135967	-0.103629	0.643451	0.137084	0.473805	0.000134582	0.99991	-0.000168034	0.999667	-0.207729	0.276188	-0.138136	0.498084	-0.00135723	0.999928	-0.111399	0.504701	-0.0398372	0.783252
WBGene00002988	lim-6	-0.656931	0.0158053	1.3835	2.79333e-07	-0.482006	0.0717589	1.01818	0.000118367	-0.285068	0.31527	-0.045701	0.854867	0.000860815	0.99991	0.000141745	0.999667	0.196291	0.324062	0.114665	0.599751	-0.0170923	0.879231	-1.4494	1.06223e-07	-1.0369	0.00016008
WBGene00002989	lim-7	-0.707679	0.00299563	1.38701	3.98695e-09	-0.565539	0.0167152	0.936029	5.08144e-05	-1.09328	2.12128e-05	0.350124	0.088461	-0.0148137	0.867795	0.000139589	0.999667	-0.174581	0.380409	-0.266067	0.201853	-0.0407004	0.617339	-0.835234	0.000300379	-0.28315	0.121607
WBGene00002990	lin-1	-0.759724	0.00489911	-0.54852	0.0360281	-0.262483	0.330186	-0.742034	0.00583022	-0.453316	0.0977284	-0.60982	0.0181571	-0.00843909	0.99991	0.000819929	0.999667	0.158667	0.425846	-0.0939325	0.671944	-0.00727869	0.999928	-0.0454805	0.840368	0.0176247	0.934696
WBGene00002991	lin-2	-0.440579	0.0542948	-0.514077	0.0250793	-0.65049	0.00578799	-0.618674	0.00724227	-0.9414	0.000159836	-0.62206	0.00657318	0.00249701	0.99991	-0.000212236	0.999667	-0.253764	0.210023	-0.142456	0.508486	-0.00358385	0.999928	-0.0662796	0.74095	-0.00576919	0.982513
WBGene00002992	lin-3	0.237769	0.0677634	0.00587538	0.970271	0.317549	0.0131029	0.0435673	0.768915	0.134697	0.331596	0.0552052	0.715864	-0.000299196	0.99991	0.000298066	0.999667	-0.0923984	0.546114	-0.161332	0.29902	0.000771935	0.999928	0.0395036	0.796709	0.00598744	0.976924
WBGene00002994	lin-5	0.211501	0.13324	0.152976	0.275215	0.216153	0.126565	0.213887	0.113806	0.33302	0.0146094	-0.0214053	0.897733	-0.000998509	0.99991	5.0176e-06	0.999667	0.0947321	0.555072	0.0956351	0.57564	0.00144084	0.999928	-0.131781	0.311293	-0.133332	0.202202
WBGene00002996	lin-7	0.373971	0.0367737	0.300108	0.0913645	0.355685	0.050961	0.427044	0.0135878	0.803402	7.00847e-06	0.126176	0.49138	-0.00126815	0.99991	-4.85713e-05	0.999667	0.292519	0.112627	0.320746	0.0774188	0.00426028	0.999928	-0.0960553	0.553031	-0.131751	0.29112
WBGene00002997	lin-8	0.0784102	0.780427	0.400852	0.110838	0.0138031	0.964542	0.41051	0.0927874	0.24916	0.366811	0.10262	0.667556	-0.00239032	0.99991	-6.91397e-05	0.999667	0.0897145	0.661722	0.137285	0.526787	0.000948334	0.999928	-0.149026	0.445127	-0.100499	0.522679
WBGene00002998	lin-9	0.150981	0.411358	0.117915	0.515562	0.259875	0.141663	0.0514434	0.78927	-0.212962	0.242181	0.026917	0.891612	0.000138445	0.99991	0.00022411	0.999667	-0.285242	0.113552	-0.381722	0.0304646	-0.00164484	0.999928	-0.0555638	0.748028	-0.00709894	0.973134
WBGene00002999	lin-10	-0.606998	3.1655e-06	0.470453	0.000193855	-0.676556	2.14751e-07	0.247074	0.0582372	-0.603117	5.32992e-06	-0.25448	0.0491761	-0.0021874	0.99991	-0.000208692	0.999667	0.0110824	0.95522	0.0652622	0.713301	-0.0166182	0.617511	-0.75964	4.42475e-09	-0.540313	0.000169202
WBGene00003000	lin-11	-0.245109	0.368019	0.333128	0.202485	-0.292843	0.295136	-0.0127132	0.965553	-0.423481	0.149462	0.255023	0.268497	0.00265782	0.99991	-3.15313e-05	0.999667	-0.0725355	0.725276	-0.0560115	0.805735	-0.0354909	0.740088	-0.00703129	0.97774	0.13392	0.418721
WBGene00003001	lin-12	0.068234	0.830981	0.144411	0.633687	0.0497711	0.886832	-0.120723	0.680126	-0.218144	0.50127	-0.0473197	0.86135	-0.00274427	0.99991	-1.82769e-05	0.999667	-0.140153	0.470109	-0.134616	0.519329	-0.0205387	0.936148	-0.11226	0.601747	0.017629	0.941796
WBGene00003002	lin-13	0.00405567	0.9818	0.29616	0.0285604	0.01529	0.932634	0.295781	0.0277762	-0.12551	0.409963	0.0226256	0.893884	-0.000795403	0.99991	3.60567e-05	0.999667	-0.106868	0.510789	-0.119017	0.48322	0.000114517	0.999928	-0.215257	0.0899756	-0.164891	0.133358
WBGene00003003	lin-14	-0.241387	0.207248	0.524397	0.00271509	-0.370383	0.0510413	-0.0140265	0.949215	-0.637721	0.000963731	0.291235	0.0843076	0.804988	0.000699124	-0.000214539	0.999667	-0.264934	0.164445	-0.178192	0.37371	-0.475068	0.0294385	-0.119151	0.448265	0.20195	0.145828
WBGene00003006	lin-17	-0.953288	0.000289588	0.280518	0.24044	-0.706257	0.00501734	0.0736584	0.771222	-0.601764	0.0190093	0.177288	0.415872	0.00268173	0.99991	0.000195176	0.999667	0.172191	0.387327	0.0654933	0.77301	-0.0100553	0.974492	-0.030746	0.890321	0.0405136	0.810404
WBGene00003007	lin-18	-0.478396	0.0417758	-1.08118	2.00898e-05	-0.563747	0.0186673	-0.868019	0.000445505	-0.458194	0.0639038	-0.185736	0.386159	0.0110031	0.969608	-7.29553e-05	0.999667	0.0280472	0.905822	0.0717871	0.753151	0.00638852	0.999928	0.71223	0.00431868	0.43869	0.0584634
WBGene00003009	lin-23	0.196938	0.19157	0.186777	0.201019	0.38652	0.00704504	0.0933657	0.552845	0.0869951	0.597649	0.130949	0.384275	-0.000295249	0.99991	0.0005747	0.999667	-0.0945265	0.57091	-0.254503	0.112799	-0.00228439	0.999928	-0.0281795	0.8733	0.0174673	0.91276
WBGene00003010	lin-24	0.533572	2.85104e-07	0.254291	0.0170004	0.618283	2.2452e-09	0.273903	0.0096073	0.528715	5.14717e-07	0.340355	0.00101685	0.000278684	0.99991	0.00043289	0.999667	-0.0103018	0.951023	-0.0829381	0.564549	0.000420803	0.999928	0.0775468	0.516147	0.0340989	0.766539
WBGene00003011	lin-25	-0.341945	0.161304	0.359121	0.136831	-0.428439	0.0847861	0.177506	0.463757	-0.854331	0.00101714	-0.101525	0.663212	-0.0010509	0.99991	-7.31892e-05	0.999667	-0.253745	0.211487	-0.215279	0.309383	-0.00710983	0.999928	-0.391632	0.0680406	-0.132674	0.398743
WBGene00003012	lin-26	0.718545	1.15021e-05	0.752974	3.10014e-06	0.730745	8.13048e-06	0.730503	6.39562e-06	0.824856	5.9126e-07	0.58037	0.000311923	0.00921851	0.803938	2.02773e-05	0.999667	0.0654485	0.729637	0.0602199	0.766474	-0.000369785	0.999928	-0.0866714	0.584344	-0.0396958	0.766438
WBGene00003014	lin-28	0.501831	0.000360718	1.10424	5.78045e-16	0.658704	2.36641e-06	0.978298	1.00779e-12	0.482383	0.00078042	0.747839	7.20987e-08	-0.000540491	0.99991	0.000460054	0.999667	-0.0250276	0.898745	-0.148947	0.377723	-0.00320189	0.986898	-0.265165	0.0385524	-0.0969109	0.351819
WBGene00003015	lin-29	-1.24896	0.000264353	-1.03519	0.00145437	-1.09436	0.000814224	-0.921446	0.00420145	-1.6294	4.90208e-06	-0.863294	0.00661437	0.00546741	0.99991	6.87065e-05	0.999667	-0.117546	0.532167	-0.170362	0.400387	0.00273173	0.999928	0.0411785	0.867791	0.00613068	0.983314
WBGene00003019	lin-33	-0.596194	0.0117194	0.671438	0.00378374	-0.618268	0.0098791	0.27425	0.223337	-0.600835	0.0144513	0.362008	0.0858214	-0.00398031	0.99991	-1.30431e-05	0.999667	0.0134203	0.95614	0.0216663	0.929709	-0.035497	0.688898	-0.124167	0.50022	0.0341722	0.845011
WBGene00003020	lin-35	0.102084	0.678391	0.254803	0.256492	0.136039	0.582433	0.187309	0.401225	-0.199018	0.417884	0.0588304	0.793939	-0.00108649	0.99991	3.72628e-05	0.999667	-0.197323	0.320437	-0.226577	0.27708	-0.00176877	0.999928	-0.105022	0.567742	-0.035849	0.832799
WBGene00003021	lin-36	0.244426	0.0341704	0.383784	0.000397245	0.24977	0.0309873	0.445165	3.42904e-05	0.202157	0.0851029	0.224789	0.0447679	-0.000794272	0.99991	1.35477e-05	0.999667	-0.0412273	0.786967	-0.0444849	0.777228	0.00133193	0.999928	-0.109913	0.346458	-0.119081	0.200596
WBGene00003022	lin-37	0.170372	0.388653	-0.0996247	0.618505	0.165823	0.411287	-0.00508958	0.981176	-0.0247415	0.913153	-0.0761427	0.701766	-0.000651395	0.99991	-1.64904e-05	0.999667	-0.147466	0.433812	-0.145459	0.464452	0.00282143	0.999928	0.00611874	0.97774	-0.02614	0.871937
WBGene00003024	lin-39	0.0187715	0.945674	0.00372711	0.988524	0.200133	0.3993	0.0618684	0.796749	-0.114809	0.662861	-0.0531394	0.815177	0.000745257	0.99991	0.000250804	0.999667	-0.0849134	0.679254	-0.215438	0.302123	0.00201495	0.999928	-0.039977	0.849942	-0.0399031	0.801202
WBGene00003025	lin-40	0.0676572	0.774179	0.521682	0.00913749	0.185863	0.397076	0.483752	0.0141989	0.464636	0.0255908	0.107878	0.59901	-0.00305011	0.99991	0.000174996	0.999667	0.266431	0.171653	0.186782	0.360017	-0.000594232	0.999928	-0.276855	0.115123	-0.179935	0.223681
WBGene00003026	lin-41	0.0430237	0.863912	-0.497983	0.0159586	0.144926	0.531981	-0.358771	0.0765859	0.141366	0.549714	-0.234825	0.223771	0.0010573	0.99991	0.000142869	0.999667	0.0624539	0.763641	-0.00622411	0.980716	0.00379389	0.999928	0.122477	0.485692	0.0253217	0.88223
WBGene00003030	lin-45	0.274523	0.0681937	0.322573	0.0259193	0.406569	0.00594708	0.173332	0.25258	-0.109975	0.509954	0.124494	0.424207	-0.000151492	0.99991	0.000359976	0.999667	-0.32291	0.0525404	-0.442169	0.00441024	-0.00485304	0.959252	-0.129055	0.352508	-0.013652	0.935752
WBGene00003033	lin-48	0.223963	0.497909	0.851022	0.0294851	0.595436	0.0893611	0.782056	0.0393531	0.174916	0.651597	0.844836	0.0273534	-0.00156267	0.99991	0.000307461	0.999667	-0.0304568	0.877339	-0.168958	0.368321	-0.00122679	0.999928	0.021649	0.936004	0.0182821	0.946179
WBGene00003034	lin-49	0.14611	0.580937	0.427323	0.0858066	0.148165	0.587556	0.28806	0.233391	-0.118183	0.682977	0.0890045	0.71178	-0.00128078	0.99991	-4.75603e-06	0.999667	-0.159706	0.423922	-0.164063	0.440503	-0.00436052	0.999928	-0.180976	0.353439	-0.0551628	0.733704
WBGene00003035	lin-52	0.32579	0.00945313	0.085269	0.536081	0.522897	1.93896e-05	0.191323	0.133088	0.718035	3.56792e-09	0.168267	0.190547	0.000281798	0.99991	0.000797126	0.999667	0.32605	0.0211161	0.160105	0.294975	0.00308023	0.974492	0.0709782	0.604361	-0.00503703	0.981066
WBGene00003036	lin-53	0.0455707	0.798618	0.306723	0.033192	-0.151584	0.342701	0.186315	0.210499	0.05796	0.737847	-0.0136362	0.938831	-9.24977e-05	0.99991	-0.000594037	0.999667	0.00858662	0.967346	0.175769	0.307865	-0.00320782	0.999928	-0.263797	0.050121	-0.0946955	0.378583
WBGene00003037	lin-54	0.22625	0.0744608	-0.0157947	0.916146	0.285062	0.0227551	0.0424123	0.768699	0.189161	0.143864	-0.0137826	0.927863	-0.000602373	0.99991	0.000227128	0.999667	-0.0363289	0.826872	-0.0862054	0.591588	0.00124868	0.999928	0.000608152	0.997191	-0.0233697	0.869756
WBGene00003038	lin-56	-0.0534842	0.847346	-0.135872	0.589689	-0.0947489	0.730682	-0.0869869	0.730707	-0.385977	0.127931	-0.0766286	0.744722	0.000139363	0.99991	-4.27584e-05	0.999667	-0.191589	0.336022	-0.173359	0.41542	0.0014969	0.999928	0.0206235	0.929196	-0.00111095	0.994363
WBGene00003040	lin-59	0.0889148	0.591688	0.577145	2.97787e-05	0.124838	0.438655	0.527963	0.000132806	0.0437947	0.801551	0.187937	0.191774	-0.000230126	0.99991	0.000100888	0.999667	-0.0390253	0.833666	-0.0689913	0.707369	-0.000827964	0.999928	-0.301528	0.0241547	-0.204377	0.0883872
WBGene00003041	lin-61	0.0583734	0.779182	0.194765	0.279241	-0.0917246	0.65322	0.159244	0.37941	-0.1078	0.594442	0.0266081	0.895381	6.38536e-05	0.99991	-0.000307847	0.999667	-0.125102	0.500361	-0.0103556	0.966747	-0.000704614	0.999928	-0.106984	0.501834	-0.0456187	0.729887
WBGene00003043	lip-1	0.633525	0.00541913	0.0635157	0.801329	0.83061	0.000342888	0.162275	0.479918	0.794781	0.000713156	0.339346	0.100418	0.00434652	0.99991	0.000196193	0.999667	0.0714584	0.731524	-0.0303801	0.898458	0.00397065	0.999928	0.214946	0.244182	0.0692205	0.633245
WBGene00003044	lir-1	0.529958	0.000406288	0.449681	0.00241987	0.452641	0.00295003	0.523385	0.00036717	0.773122	2.78712e-07	0.356297	0.0137602	-4.96704e-05	0.99991	-0.000210627	0.999667	0.173365	0.309748	0.244713	0.148876	0.00182432	0.999928	-0.0392518	0.820469	-0.0505584	0.672739
WBGene00003045	lir-2	-0.0892799	0.696964	-0.299737	0.140872	-0.316079	0.133805	-0.162817	0.433372	-0.302564	0.162071	-0.121077	0.550193	0.000597626	0.99991	-0.000354731	0.999667	-0.138121	0.480854	0.0164239	0.94655	0.00435436	0.999928	0.0900092	0.613786	0.00717097	0.975888
WBGene00003046	lir-3	-0.0854073	0.768361	-0.374021	0.159592	-0.118508	0.688602	-0.20941	0.41798	0.306488	0.275321	-0.0943582	0.701405	0.000381143	0.99991	-2.72349e-05	0.999667	0.225517	0.26398	0.252597	0.228158	0.00632752	0.999928	0.135559	0.499234	0.0268685	0.89204
WBGene00003047	lis-1	-0.167924	0.492097	0.510404	0.0263318	-0.0127063	0.964542	0.296054	0.186463	0.362482	0.136081	0.119587	0.590898	0.000623956	0.99991	0.00019688	0.999667	0.354768	0.0882628	0.240686	0.24839	-0.00802733	0.998658	-0.224101	0.232204	-0.0461514	0.770116
WBGene00003048	lit-1	0.321901	0.153209	0.829677	0.000262799	0.54298	0.0162448	0.581553	0.00844744	0.625256	0.00665599	0.337436	0.0982299	0.000653868	0.99991	0.000257795	0.999667	0.164046	0.406591	0.0367833	0.876637	-0.0087206	0.978485	-0.255488	0.169277	-0.0532286	0.722513
WBGene00003052	lmn-1	0.123155	0.454197	0.181331	0.233585	0.0935695	0.582433	0.174967	0.250152	0.344055	0.0225432	-2.8582e-05	0.999893	-0.000121504	0.99991	-8.83049e-05	0.999667	0.172448	0.306244	0.203819	0.232754	-2.77449e-05	0.999928	-0.12999	0.352762	-0.0760033	0.491334
WBGene00003053	lmp-1	0.238925	0.301992	0.598484	0.00774266	0.269504	0.251802	0.394475	0.0701252	0.735453	0.00154523	0.318159	0.119692	0.000840702	0.99991	2.60972e-05	0.999667	0.287703	0.152084	0.280706	0.169506	-0.00677876	0.999928	-0.113506	0.534963	-0.0088678	0.969942
WBGene00003055	lon-1	-1.06709	1.29527e-05	-1.64907	5.2585e-11	-0.82578	0.000477863	-1.26266	3.93534e-07	-0.443629	0.0647171	-0.218694	0.295841	0.000183482	0.99991	0.00021618	0.999667	0.356001	0.0871308	0.231465	0.269082	0.0220677	0.813827	1.27297	8.4511e-07	0.853326	0.00138284
WBGene00003056	lon-2	0.911765	8.30752e-08	0.606116	0.000293224	0.847034	5.75403e-07	0.486068	0.00362288	0.936067	4.84613e-08	0.741586	1.31862e-05	0.0657018	0.308133	-0.000123395	0.999667	0.0132441	0.951492	0.0568923	0.777707	-0.00277128	0.999928	0.0830484	0.600875	0.0971919	0.398743
WBGene00003059	lpd-2	0.0800266	0.777343	-0.258111	0.315438	0.106852	0.712081	-0.115851	0.660109	-0.13295	0.650582	-0.126802	0.591553	0.000860342	0.99991	2.24102e-05	0.999667	-0.123098	0.537828	-0.14353	0.506406	0.00561495	0.999928	0.0479617	0.830173	-0.00989825	0.968003
WBGene00003060	lpd-3	-0.0263348	0.9403	0.15229	0.630271	-0.0795492	0.817908	0.142705	0.638088	-0.654789	0.0476962	-0.0250702	0.926776	-0.00603775	0.99991	-3.99605e-05	0.999667	-0.279944	0.166725	-0.252713	0.210877	0.000172329	0.999928	-0.0962266	0.669749	-0.0556298	0.784505
WBGene00003061	lpd-5	-0.635608	1.55019e-05	-0.999548	6.85878e-12	-0.650336	1.0354e-05	-0.926984	2.4458e-10	-0.364855	0.0166752	-0.901241	1.40468e-09	-0.000130771	0.99991	-2.80269e-05	0.999667	0.219622	0.193454	0.233726	0.169226	0.00149309	0.999928	0.0605811	0.702288	0.00897792	0.961401
WBGene00003062	lpd-6	-0.103281	0.675334	-0.273723	0.222603	-0.0473151	0.864657	-0.129123	0.578163	-0.36229	0.12251	-0.204088	0.32011	-0.00106813	0.99991	7.49388e-05	0.999667	-0.154754	0.436624	-0.203776	0.328614	0.00513534	0.999928	0.0134261	0.953918	-0.0306215	0.859309
WBGene00003063	lpd-7	-0.164604	0.219429	0.957177	6.09908e-16	-0.133455	0.330783	0.654927	3.57818e-08	0.110377	0.427486	0.346471	0.00376097	-0.00138205	0.99991	0.000129269	0.999667	0.239355	0.10763	0.213798	0.151227	-0.0720727	0.250808	-0.550114	7.12508e-06	-0.180635	0.0854794
WBGene00003064	nfu-1	-0.117003	0.461915	-0.348872	0.0125773	-0.179381	0.241596	-0.315425	0.0237243	-0.214668	0.155661	-0.290307	0.0345018	0.000280055	0.99991	-0.000181119	0.999667	-0.0757307	0.657316	-0.0267091	0.891691	0.000521324	0.999928	0.0216289	0.903869	0.00233534	0.987744
WBGene00003065	lpd-9	-0.106156	0.661331	-0.250671	0.256772	-0.0463691	0.864921	-0.285717	0.180634	0.479795	0.0337692	-0.25453	0.202584	0.00587333	0.99991	8.27928e-05	0.999667	0.4085	0.0503589	0.360586	0.0713402	-0.00146644	0.999928	-0.0276671	0.898994	-0.000893467	0.995025
WBGene00003066	lpl-1	0.299889	0.109941	0.0734474	0.721621	0.418066	0.0249729	0.0264098	0.902149	0.0592362	0.789482	0.148944	0.41633	0.000503403	0.99991	0.000198905	0.999667	-0.184449	0.324062	-0.27584	0.143778	-0.00121545	0.999928	0.0617093	0.727648	0.0488854	0.713401
WBGene00003067		-1.46568	8.62128e-20	-2.04727	4.47984e-36	-1.23017	1.15076e-14	-1.84798	3.93638e-30	-1.09534	6.8641e-12	-1.48995	1.36682e-20	3.04975e-05	0.99991	0.000473347	0.999667	0.253758	0.15259	0.0952583	0.626129	0.00735343	0.938172	0.445222	0.00671729	0.168443	0.187017
WBGene00003068	lrk-1	0.0228411	0.925912	0.573943	0.00253718	-0.144624	0.502172	0.423156	0.0241687	-0.267337	0.197502	0.0626282	0.763483	-0.000525321	0.99991	-0.000283858	0.999667	-0.204114	0.28857	-0.0839278	0.6947	-0.00407145	0.999928	-0.414578	0.0219126	-0.192501	0.188072
WBGene00003071	lrp-1	-0.88216	0.0121862	-0.154758	0.637646	-0.846118	0.0147754	-0.254464	0.403655	-1.23095	0.00105516	-0.145828	0.592725	-0.017336	0.99991	1.56182e-05	0.999667	-0.0851691	0.646658	-0.0999379	0.619158	-0.0062294	0.999928	-0.020163	0.941107	0.0190123	0.943273
WBGene00003072	lrp-2	-0.623742	0.0872006	0.582721	0.128795	-0.670724	0.0716771	0.352383	0.308243	-1.07088	0.0109994	0.0223291	0.942221	-0.00591807	0.99991	-1.65415e-05	0.999667	-0.0834848	0.610991	-0.0785088	0.662176	-0.00875787	0.999928	-0.302186	0.256708	-0.105103	0.614314
WBGene00003073	lars-1	-0.376844	0.0439615	0.127088	0.520917	-0.374163	0.0491111	-0.00584895	0.978343	-0.714656	0.000148867	-0.259143	0.138829	-0.00178686	0.99991	1.82621e-05	0.999667	-0.216204	0.252548	-0.231338	0.232754	-0.00466779	0.999928	-0.357702	0.0372396	-0.133901	0.302301
WBGene00003074	lars-2	-0.0871379	0.765521	-0.13186	0.637646	-0.0782094	0.799535	-0.170759	0.516927	-0.434583	0.123333	-0.193411	0.41045	-0.00199491	0.99991	1.23576e-05	0.999667	-0.17425	0.378973	-0.190759	0.366175	-0.00205913	0.999928	-0.058266	0.791044	-0.0159461	0.943709
WBGene00003076	lsm-1	-0.099739	0.65005	-0.47057	0.0150175	-0.125396	0.5689	-0.382331	0.0446436	0.278751	0.177951	-0.181131	0.333799	0.000623286	0.99991	-3.59041e-05	0.999667	0.273283	0.153599	0.29906	0.119005	0.00195743	0.999928	0.157845	0.343878	0.0570041	0.668942
WBGene00003077	lsm-3	-0.12596	0.541231	-0.297274	0.110718	-0.043374	0.85378	-0.294459	0.107468	0.277612	0.157776	-0.271311	0.120819	0.00179588	0.99991	0.00015292	0.999667	0.302417	0.109395	0.240489	0.211319	-0.000202249	0.999928	-0.00745774	0.972988	-0.0013683	0.993164
WBGene00003078	lsm-4	0.11733	0.661568	-0.0487219	0.860574	0.0518305	0.864657	0.00851834	0.975406	0.678726	0.00876157	0.0245746	0.920363	0.00374653	0.99991	-7.36746e-05	0.999667	0.313893	0.128085	0.377993	0.068886	0.00218128	0.999928	0.0432499	0.846485	0.00596149	0.982513
WBGene00003079	lsm-5	0.129638	0.595327	0.278065	0.217341	0.111487	0.662499	0.268376	0.22113	0.621802	0.00713604	0.103243	0.642061	0.000790768	0.99991	-2.86889e-05	0.999667	0.30129	0.133559	0.327997	0.103018	0.000135949	0.999928	-0.0836363	0.660382	-0.0447803	0.771918
WBGene00003080	lsm-6	-0.0585576	0.822928	-0.149955	0.523353	0.0964542	0.710196	-0.0666281	0.782515	0.341106	0.149786	-0.0985379	0.657644	-0.00112359	0.99991	0.000202468	0.999667	0.259239	0.195369	0.155213	0.462983	0.00269842	0.999928	0.0151141	0.947202	-0.0140166	0.944975
WBGene00003081	lsm-7	-0.0398245	0.878989	-0.0214853	0.932737	-0.0418072	0.878122	0.00129058	0.995795	0.563577	0.011212	-0.059898	0.787291	0.00132308	0.99991	-5.95245e-07	0.999667	0.41776	0.0443	0.423571	0.0351929	0.000706842	0.999928	-0.0295689	0.890572	-0.0212758	0.905738
WBGene00003082	lsm-8	-0.308065	0.0238572	-0.712157	4.02021e-08	-0.338016	0.0135211	-0.62394	1.53804e-06	-0.190334	0.184912	-0.469342	0.000267545	0.000884065	0.99991	-8.46904e-05	0.999667	0.103954	0.518205	0.128271	0.440247	0.00180077	0.999928	0.154776	0.227823	0.0518993	0.649602
WBGene00003083	lst-1	0.516064	0.0306256	0.208125	0.393287	0.540584	0.0257465	0.263664	0.258161	0.923877	0.000237921	0.213729	0.321306	0.000640934	0.99991	1.29483e-05	0.999667	0.192982	0.333207	0.193113	0.361396	0.00242752	0.999928	0.0284136	0.899852	-0.00378328	0.986751
WBGene00003084	lst-2	0.149988	0.46197	0.270891	0.148928	0.284489	0.144165	0.16615	0.386874	0.316953	0.105941	0.10378	0.594342	-0.00236292	0.99991	0.000231153	0.999667	0.111408	0.557117	0.01752	0.940886	-0.00281656	0.999928	-0.0913774	0.587191	-0.0152313	0.931763
WBGene00003085	ccar-1	-0.301684	0.00673681	0.44296	2.82724e-05	-0.294423	0.00876936	0.369228	0.000527116	-0.293877	0.0086262	-0.0757332	0.559582	-0.00118059	0.99991	4.93995e-05	0.999667	0.0118722	0.945358	0.00305693	0.986805	-0.00141591	0.999928	-0.515089	2.03365e-06	-0.453424	0.000142831
WBGene00003086	lst-4	0.259684	0.216831	0.232916	0.262383	0.479301	0.0204042	0.207461	0.311784	0.522691	0.0126184	0.053362	0.805041	-0.00108821	0.99991	0.000314831	0.999667	0.158593	0.414356	0.0181838	0.940715	-0.000419322	0.999928	-0.100967	0.566006	-0.0474886	0.739933
WBGene00003087	lsy-2	-0.0627826	0.762889	0.866898	2.71912e-07	0.00412178	0.985388	0.622524	0.000214128	0.0379219	0.86057	0.231203	0.164176	-0.000550716	0.99991	0.00013753	0.999667	0.0768636	0.687964	0.0257286	0.906809	-0.011437	0.824355	-0.530999	0.00150462	-0.206845	0.128534
WBGene00003089	ltd-1	-0.745658	0.0142624	2.36763	4.41669e-13	-0.354691	0.224621	1.69034	2.82591e-07	-0.220315	0.489299	1.26269	0.000109821	-0.00233331	0.99991	0.000346381	0.999667	0.242237	0.22392	0.0738405	0.737171	-0.100736	0.450105	-0.809352	0.00540737	-0.0913392	0.585047
WBGene00003090	lys-1	0.79375	0.00745874	-1.84221	5.58865e-08	0.907165	0.00263647	-0.589993	0.0374733	1.27589	5.67209e-05	0.212481	0.383937	-0.00275578	0.99991	6.53552e-05	0.999667	0.167199	0.393698	0.1308	0.540653	0.665706	0.0396249	2.1481	2.09947e-10	0.88535	0.00665634
WBGene00003091	lys-2	1.70413	5.75756e-05	-1.28183	0.00207043	1.59974	0.000126537	-0.0567821	0.864258	1.98291	2.31871e-06	0.593951	0.0692923	-0.0207573	0.988344	-4.027e-05	0.999667	0.0740635	0.686619	0.103464	0.59971	0.515474	0.0685835	2.21899	5.73194e-07	0.443135	0.100695
WBGene00003093	lys-4	-3.59845	6.06016e-69	-5.9974	7.10673e-139	-4.87593	2.2505e-109	-4.85185	5.35493e-112	-4.40644	6.08444e-93	-3.26097	9.01309e-59	0.00631187	0.99991	-1.22565	7.00269e-05	-0.516097	0.0115582	0.257423	0.210116	0.979107	0.00101703	2.61674	1.97104e-26	1.42566	2.47718e-10
WBGene00003096	lys-7	3.66646	4.86998e-36	1.66222	1.32342e-08	3.37782	5.12516e-31	2.6628	5.80041e-20	3.32073	5.34977e-30	4.17869	2.6855e-46	0.00199327	0.99991	-0.00021479	0.999667	-0.142809	0.475581	-0.0248357	0.918349	0.709625	0.026484	2.36378	4.14418e-16	1.24794	1.44965e-05
WBGene00003097	lys-8	0.495732	0.0371706	-2.50893	2.35077e-21	0.590971	0.0145819	-1.056	3.65453e-05	0.845986	0.000709059	-0.0850013	0.716307	-0.000190396	0.99991	8.10845e-05	0.999667	0.164709	0.408141	0.123389	0.572529	1.20043	3.43028e-05	2.30553	3.05341e-18	0.852983	0.00208154
WBGene00003102	mab-5	-0.419384	0.203694	1.16256	0.00228471	-0.065238	0.862538	0.958933	0.00881502	-0.16967	0.651597	0.326821	0.241635	0.0115043	0.99991	0.000393751	0.999667	0.103528	0.546499	-0.0392931	0.848564	-0.00516508	0.999928	-0.350513	0.152128	-0.152092	0.428432
WBGene00003107	mab-10	-0.397973	0.0865582	-0.608094	0.00944524	-0.231873	0.344766	-0.493966	0.0302436	-0.430563	0.0788176	-0.228484	0.276227	0.0691858	0.396898	0.000205083	0.999667	-0.00202606	0.993674	-0.113988	0.602652	0.00283857	0.999928	0.183776	0.324611	0.0670306	0.652495
WBGene00003111	mab-20	0.553748	0.0160851	2.23825	1.50649e-19	0.62013	0.00780101	1.90024	2.32087e-14	1.23505	3.85811e-07	1.30192	2.0948e-07	-0.00169758	0.99991	5.84759e-05	0.999667	0.365555	0.078916	0.33401	0.0981413	-0.01837	0.851045	-0.762514	0.00149129	-0.303558	0.116657
WBGene00003112	mab-21	-1.05433	0.00217088	0.574951	0.0393038	-1.06055	0.00200575	0.226067	0.400553	-0.762809	0.0194608	0.261843	0.276878	0.00711896	0.99991	-8.59346e-06	0.999667	0.089971	0.632927	0.0993558	0.625744	-0.0219557	0.881022	-0.113845	0.572683	0.0215058	0.919583
WBGene00003119	mac-1	-0.107447	0.666436	0.147887	0.531904	0.0370789	0.896565	0.0819889	0.733692	0.49185	0.0357511	-0.0177288	0.940243	-0.00110002	0.99991	0.000187322	0.999667	0.409176	0.0529579	0.294664	0.148665	-0.00201833	0.999928	-0.0993734	0.596173	-0.0312834	0.85736
WBGene00003123	mag-1	0.152395	0.438628	0.265825	0.144394	0.311884	0.0957423	0.237144	0.188448	0.574848	0.00170243	0.0340487	0.867885	0.00333301	0.99991	0.00029176	0.999667	0.299947	0.108315	0.184196	0.342294	-0.000470135	0.999928	-0.151039	0.341126	-0.0770748	0.532552
WBGene00003124	mai-1	-0.67872	0.00730302	-0.689114	0.00668365	-0.489013	0.05223	-1.15846	2.83688e-05	-0.706658	0.00687045	-0.647554	0.00950066	-0.47902	0.0780855	0.000173409	0.999667	0.00135351	0.995755	-0.0999166	0.653104	-0.0303971	0.77379	3.60657e-05	0.999833	0.131277	0.423427
WBGene00003129	map-1	-0.325774	0.171627	0.452266	0.0541585	-0.347491	0.153554	0.170491	0.472886	0.23168	0.369967	-0.067	0.775512	-0.0002372	0.99991	-1.09014e-05	0.999667	0.378567	0.0739025	0.393313	0.0570169	-0.0160864	0.903885	-0.450073	0.0394403	-0.0978904	0.51198
WBGene00003130	map-2	-0.467097	0.027929	-0.223346	0.302689	-0.445663	0.0393484	-0.256029	0.222083	-0.185643	0.431027	-0.329324	0.0926372	-0.00115639	0.99991	3.92976e-05	0.999667	0.196066	0.31953	0.182352	0.378423	-0.00132654	0.999928	-0.0867639	0.639261	-0.0301079	0.858021
WBGene00003132	mat-1	0.235941	0.08232	0.232493	0.0770428	0.239044	0.0804456	0.254422	0.0502648	0.330256	0.0129942	0.0479926	0.761525	-0.000292922	0.99991	-6.42641e-07	0.999667	0.0726553	0.653499	0.0744462	0.66357	0.000525348	0.999928	-0.134657	0.290554	-0.103734	0.30673
WBGene00003133	mat-2	-0.0215563	0.9403	0.174621	0.466124	-0.0516199	0.857017	0.0847471	0.731104	-0.331965	0.177646	-0.0630209	0.785143	-0.000752381	0.99991	-3.37786e-05	0.999667	-0.187143	0.345752	-0.17484	0.409347	-0.00298276	0.999928	-0.157699	0.397276	-0.0519116	0.736403
WBGene00003134	mat-3	-0.228289	0.209097	0.0202618	0.92199	-0.232744	0.206696	0.00507809	0.980134	0.07687	0.707412	-0.173416	0.311594	-0.00169014	0.99991	1.8858e-06	0.999667	0.237852	0.193257	0.243687	0.189595	-0.000363949	0.999928	-0.151035	0.32721	-0.0796661	0.506577
WBGene00003136	mau-2	0.0856621	0.701183	0.286655	0.143788	0.115999	0.600692	0.210902	0.283364	-0.300714	0.147712	0.0555584	0.789751	0.000456152	0.99991	4.39367e-05	0.999667	-0.276703	0.150295	-0.306781	0.110235	-0.00181835	0.999928	-0.139971	0.403165	-0.0492811	0.722513
WBGene00003142	mau-8	0.225082	0.41886	0.3173	0.251954	0.16202	0.585416	0.236867	0.376174	0.0800043	0.806773	0.149547	0.542901	-0.00241133	0.99991	-6.34451e-05	0.999667	-0.0857507	0.671725	-0.0491192	0.829174	-0.0024418	0.999928	-0.0579137	0.796077	-0.0144767	0.952667
WBGene00003143	max-1	0.288715	0.28927	2.01436	5.00749e-11	0.552776	0.0450853	1.59981	2.20464e-07	-0.0550275	0.869726	1.26543	4.36987e-05	0.00106988	0.99991	0.000239727	0.999667	-0.197372	0.32134	-0.363198	0.0827053	-0.0250073	0.802544	-0.445113	0.0488496	-0.0707307	0.652495
WBGene00003144	max-2	0.227674	0.293357	0.693655	0.000827506	0.485039	0.0211426	0.512087	0.01187	0.552252	0.00961134	0.370095	0.0549898	0.0012277	0.99991	0.00037468	0.999667	0.197858	0.312723	0.0326696	0.889268	-0.00532534	0.999928	-0.148009	0.395312	-0.0264769	0.874873
WBGene00003148	mbf-1	-0.079586	0.752319	-0.119189	0.613836	0.0456519	0.868589	-0.090548	0.701914	0.400263	0.0836625	-0.0970464	0.659871	0.00291049	0.99991	0.000165674	0.999667	0.319522	0.114197	0.231406	0.264845	0.000727361	0.999928	-0.000391458	0.998543	-0.00644557	0.980215
WBGene00003149	mbk-1	0.192329	0.333015	1.19043	2.42745e-10	0.302996	0.118301	0.960583	3.03595e-07	0.0754989	0.733439	0.316962	0.0692032	-0.00524437	0.99991	0.000182938	0.999667	-0.0906068	0.642556	-0.173379	0.380486	-0.00849553	0.938172	-0.739599	0.000114496	-0.492755	0.0150976
WBGene00003150	mbk-2	0.411582	0.014974	0.874156	1.36507e-07	0.237396	0.184794	0.802798	1.40566e-06	0.485192	0.00464635	0.336064	0.0361415	-8.75821e-05	0.99991	-0.000389691	0.999667	0.0412904	0.839953	0.184197	0.326718	-0.00147914	0.999928	-0.401748	0.0127511	-0.282693	0.064579
WBGene00003151	mca-1	-0.13866	0.331647	0.0336581	0.825332	-0.0181557	0.916587	0.0601249	0.688817	-0.0168674	0.91664	0.212603	0.0998752	-0.0022018	0.99991	0.000443541	0.999667	0.105505	0.50204	0.00132739	0.995226	0.000552608	0.999928	0.150003	0.227436	0.0773399	0.454477
WBGene00003153	mca-3	-0.734387	1.14954e-09	-0.401125	0.000860931	-0.72681	1.65333e-09	-0.511778	1.75997e-05	-1.14179	4.85411e-21	-0.838895	4.00786e-12	-0.00040678	0.99991	3.10819e-05	0.999667	-0.327781	0.0238604	-0.339804	0.0172603	-0.00308234	0.974492	-0.381515	0.00166055	-0.209621	0.0570964
WBGene00003154	mcm-2	-0.029037	0.904793	0.112617	0.592732	-0.0811032	0.725615	0.0477974	0.829629	0.381835	0.0602138	-0.132363	0.499653	2.53091e-05	0.99991	-8.13456e-05	0.999667	0.291268	0.12975	0.341027	0.0740519	-0.00180723	0.999928	-0.185983	0.264074	-0.0748048	0.565401
WBGene00003155	mcm-3	0.0823209	0.51131	0.237924	0.0278195	0.0761551	0.545813	0.164966	0.141429	0.1094	0.363207	-0.0462536	0.732415	0.000139726	0.99991	-3.5946e-05	0.999667	0.0223362	0.891453	0.0290812	0.854068	-0.00150475	0.999928	-0.251813	0.0156621	-0.135105	0.141653
WBGene00003156	mcm-4	0.142562	0.490932	0.161691	0.412914	0.120846	0.572135	0.153075	0.435301	0.558373	0.00372151	-0.0515808	0.801381	-0.000252401	0.99991	-4.3765e-05	0.999667	0.286627	0.129758	0.315519	0.0933581	-4.34529e-05	0.999928	-0.148375	0.365403	-0.0844921	0.504071
WBGene00003157	mcm-5	0.311558	0.0210559	0.379988	0.00349298	0.119783	0.422939	0.375203	0.00377156	0.219274	0.117848	0.110477	0.448162	-0.000397339	0.99991	-0.000695189	0.999667	-0.0832303	0.606474	0.082789	0.630396	3.41526e-05	0.999928	-0.200961	0.106748	-0.146208	0.166265
WBGene00003158	mcm-6	0.0758824	0.547541	0.00660083	0.961398	-0.0538015	0.681283	-0.032457	0.803632	0.0765321	0.538008	-0.197308	0.0725291	7.72595e-05	0.99991	-0.000678062	0.999667	-0.000809438	0.996064	0.117397	0.406758	-0.000759854	0.999928	-0.178682	0.0899625	-0.0972955	0.290164
WBGene00003159	mcm-7	0.241669	0.27494	0.520807	0.014282	0.212258	0.354172	0.41935	0.0439495	0.57827	0.00855663	0.140114	0.500344	0.000236633	0.99991	-4.93465e-05	0.999667	0.1987	0.314436	0.233403	0.255231	-0.00239862	0.999928	-0.223668	0.210043	-0.0911794	0.508458
WBGene00003160	mdf-1	0.0621561	0.812552	0.133875	0.574881	0.00294956	0.991247	0.141477	0.54224	-0.186853	0.456577	-0.0347733	0.881541	-0.00132878	0.99991	-7.5536e-05	0.999667	-0.158833	0.423922	-0.12289	0.571587	0.000514841	0.999928	-0.104427	0.574209	-0.0622695	0.668752
WBGene00003161	mdf-2	0.588918	0.000717062	0.989947	1.12123e-08	0.829568	1.98743e-06	0.79094	4.82449e-06	0.625975	0.000405611	0.633708	0.000239253	0.00072479	0.99991	0.000449268	0.999667	0.0131102	0.953725	-0.151968	0.430909	-0.00666042	0.959252	-0.210864	0.168144	-0.040164	0.770044
WBGene00003162	mdh-2	-0.375328	0.102483	-1.53331	7.06772e-10	-0.274086	0.253268	-1.28389	2.28577e-07	0.125908	0.634069	-1.01847	4.32843e-05	0.00172394	0.99991	0.000128327	0.999667	0.342131	0.0986473	0.26876	0.19258	0.00860538	0.985543	0.267922	0.160894	0.0598351	0.686715
WBGene00003163	mdl-1	0.664023	0.0337142	0.65717	0.0389787	0.74374	0.0197298	0.483387	0.105603	0.834263	0.0119311	0.756982	0.0194201	-0.00550043	0.99991	3.89267e-05	0.999667	0.0416443	0.844307	0.0186557	0.937628	-0.00527951	0.999928	0.0496284	0.837883	0.0609652	0.753326
WBGene00003164	mdt-6	0.441089	0.00226012	0.112541	0.472265	0.274609	0.0692506	0.299308	0.0364359	0.479212	0.00101974	0.146673	0.330618	0.000254152	0.99991	-0.000497698	0.999667	0.0199896	0.921314	0.162358	0.345395	0.0102867	0.784718	0.0338645	0.846679	-0.0550973	0.634024
WBGene00003165	mec-1	-0.199857	0.530991	-0.615756	0.0720091	-0.575201	0.0873514	-0.190685	0.541919	-1.45415	0.000416443	-0.0525235	0.853782	0.00384484	0.99991	-0.000312356	0.999667	-0.545856	0.0462163	-0.226062	0.229686	0.0272306	0.913647	0.310921	0.21528	0.0363421	0.877808
WBGene00003166	mec-2	-0.923836	0.00227628	-0.458926	0.0838351	-0.976418	0.00114528	-0.599953	0.0265065	-1.36381	2.97217e-05	-0.329499	0.165019	0.00251721	0.99991	-2.7392e-05	0.999667	-0.141835	0.462996	-0.132618	0.526674	-0.00595458	0.999928	0.0232384	0.924021	0.0506747	0.776518
WBGene00003169	mec-5	-2.04102	4.99354e-22	-2.8627	2.60943e-38	-2.10163	6.12274e-23	-2.74306	5.18503e-36	-2.07355	3.96049e-22	-2.26734	1.21135e-26	-0.00480993	0.99991	-6.288e-05	0.999667	-0.023668	0.920639	0.00766137	0.976575	0.00297703	0.999928	0.380374	0.0554942	0.200263	0.217902
WBGene00003170	mec-6	-0.0554202	0.868976	0.499621	0.0971808	0.00527203	0.988701	0.343138	0.229792	-0.120138	0.737338	0.237998	0.351166	-0.000544908	0.99991	5.11718e-05	0.999667	-0.0246412	0.911424	-0.0579585	0.787234	-0.00519363	0.999928	-0.0842246	0.697175	-0.0133824	0.956178
WBGene00003171	mec-7	-1.33366	5.70662e-06	-1.07271	0.000143701	-1.53727	2.51755e-07	-0.740995	0.00544311	-0.803281	0.00355383	-1.27918	1.88078e-05	0.00186285	0.99991	-0.000133593	0.999667	0.218195	0.278916	0.321777	0.120323	0.0123297	0.974492	-0.0710117	0.738601	-0.149356	0.383068
WBGene00003172	mec-8	0.0904176	0.758438	1.35979	8.57211e-06	0.423607	0.120342	0.896934	0.00190339	0.55321	0.0509039	0.665435	0.0147733	0.00253812	0.99991	0.000375498	0.999667	0.233225	0.248419	0.0512208	0.82295	-0.0221125	0.883306	-0.295378	0.17091	-0.0354719	0.855114
WBGene00003175	mec-12	-1.5012	2.35577e-11	-1.31251	2.69273e-09	-1.66588	1.78577e-13	-1.31917	3.05999e-09	-1.10791	4.63412e-07	-1.25845	2.13546e-08	0.000552986	0.99991	-0.00017473	0.999667	0.207624	0.296455	0.313246	0.116777	-9.44849e-05	0.999928	0.0237182	0.913284	0.0125532	0.951525
WBGene00003177	mec-15	-0.040759	0.828609	-0.410723	0.00605446	-0.210555	0.195543	-0.27362	0.0696426	-0.144892	0.392002	-0.230285	0.121583	-1.79069e-05	0.99991	-0.000451964	0.999667	-0.0807434	0.648227	0.0562591	0.771703	0.00378386	0.991999	0.101502	0.491371	0.00829959	0.966631
WBGene00003178	mec-17	-0.88489	0.00198301	-1.70262	2.93434e-07	-1.16972	0.000117791	-1.60249	8.03117e-07	-0.540173	0.0571	-0.70623	0.0101156	0.0111702	0.99991	-0.000180913	0.999667	0.152554	0.440458	0.273651	0.187601	0.00296962	0.999928	0.55113	0.0411497	0.378178	0.114203
WBGene00003179	mec-18	-0.633247	0.06829	-1.37182	0.00275124	-0.725689	0.0441751	-0.982244	0.0160472	-0.683824	0.0668974	-0.597685	0.0763841	-0.00244232	0.99991	-4.09759e-05	0.999667	-0.000441029	0.998116	0.0218501	0.913346	0.0107949	0.999928	0.184148	0.449016	0.0455866	0.853275
WBGene00003182	mef-2	-0.203181	0.476403	-0.0354635	0.911619	-0.285101	0.32493	-0.109906	0.70028	-0.513416	0.0872751	-0.341586	0.171075	-0.00190805	0.99991	-5.83819e-05	0.999667	-0.13055	0.506359	-0.098339	0.651122	-0.00378606	0.999928	-0.229793	0.286388	-0.0944988	0.589569
WBGene00003183	mei-1	0.309342	0.0496375	0.122952	0.457374	0.321272	0.0433856	0.147756	0.362715	0.745878	1.20931e-06	0.0820815	0.63669	0.000527925	0.99991	1.60658e-05	0.999667	0.329297	0.0562981	0.329888	0.0489285	0.000650258	0.999928	-0.0197645	0.916993	-0.0202001	0.899257
WBGene00003184	mei-2	0.422047	0.0097421	-0.23938	0.148619	0.360267	0.0309873	-0.0334103	0.861601	0.774823	2.02947e-06	0.00918824	0.96309	0.000369837	0.99991	-0.000150128	0.999667	0.247912	0.160535	0.310097	0.0740519	0.0112212	0.818036	0.181195	0.216505	0.0147319	0.931763
WBGene00003185	mek-1	0.371874	0.0401798	0.0087609	0.968439	0.459273	0.0115066	0.0029359	0.988627	0.719733	7.27436e-05	0.0578784	0.771167	0.000137286	0.99991	0.00014379	0.999667	0.230382	0.214414	0.176659	0.363139	-0.00014341	0.999928	0.0363884	0.851325	0.0200655	0.904496
WBGene00003186	mek-2	-0.0347269	0.89707	-0.0577113	0.815122	0.0456332	0.867945	-0.00891525	0.97246	0.269774	0.254208	-0.00191798	0.992685	0.00110875	0.99991	0.000105075	0.999667	0.196672	0.320596	0.146232	0.491217	0.00155902	0.999928	0.0311122	0.886154	0.00194275	0.991423
WBGene00003196	mel-11	0.332573	0.0122456	0.329533	0.0109467	0.366799	0.00585909	0.341731	0.00781697	0.207944	0.135665	0.224348	0.0857367	0.000142133	0.99991	0.000103087	0.999667	-0.110593	0.485313	-0.138741	0.394181	0.000347492	0.999928	-0.0594473	0.685687	-0.0403369	0.737762
WBGene00003209	mel-26	0.619975	0.000260229	0.439155	0.00911246	0.822711	1.29052e-06	0.332711	0.0470591	0.372241	0.0348357	0.406466	0.0122351	0.0016268	0.99991	0.000382558	0.999667	-0.190543	0.29679	-0.34364	0.0542994	-0.00246545	0.999928	0.00228224	0.992394	0.0301786	0.845011
WBGene00003210	mel-28	0.0949486	0.728767	0.129699	0.620578	0.104428	0.712225	0.167012	0.501679	-0.14255	0.615082	-0.0341207	0.890892	-0.00297972	0.99991	5.0932e-06	0.999667	-0.141569	0.481285	-0.151504	0.480707	0.00177384	0.999928	-0.0974681	0.624255	-0.0720254	0.646695
WBGene00003214	mel-32	-0.661994	1.35267e-08	-1.03015	2.81168e-19	-0.825092	1.17685e-12	-0.987521	1.07443e-17	-0.556997	2.53464e-06	-0.984101	3.23048e-17	0.00054151	0.99991	-0.000644915	0.999667	0.0939324	0.529244	0.231705	0.104488	0.000778414	0.999928	0.0340855	0.827591	0.00268149	0.987274
WBGene00003216	memi-1	0.212343	0.316851	-0.0877643	0.6935	0.227971	0.288618	0.0451663	0.843371	0.36813	0.0811857	-0.00467555	0.983748	0.000279972	0.99991	1.31589e-05	0.999667	0.0931392	0.641852	0.090497	0.673818	0.00503684	0.999928	0.048298	0.803006	-0.0153658	0.934175
WBGene00003218	mep-1	-0.0423992	0.839951	0.5302	0.00154212	0.133467	0.486146	0.417341	0.0121024	-0.143058	0.454423	-0.0045754	0.982953	-0.0012518	0.99991	0.00038011	0.999667	-0.0733239	0.70164	-0.217412	0.244623	-0.00259514	0.999928	-0.49113	0.00351991	-0.340437	0.0415457
WBGene00003219	mes-1	0.379513	0.00443957	0.0674192	0.655946	0.398065	0.00302708	0.168958	0.222982	0.190983	0.185591	0.0787557	0.610227	0.00149111	0.99991	4.88425e-05	0.999667	-0.16431	0.29679	-0.179775	0.262443	0.00287563	0.995504	0.0135508	0.940918	-0.0336368	0.797369
WBGene00003220	mes-2	0.313332	0.0321752	0.40582	0.00388651	0.321344	0.0293409	0.421517	0.00250388	0.261524	0.0821135	0.137922	0.360771	-0.000560538	0.99991	9.33382e-06	0.999667	-0.0494644	0.783113	-0.0534426	0.774741	0.000453793	0.999928	-0.187607	0.155434	-0.148773	0.18135
WBGene00003221	mes-3	0.529219	0.00387644	1.10763	2.04653e-09	0.496889	0.00743921	0.957987	2.23246e-07	0.110356	0.604012	0.574136	0.00141013	-0.000443929	0.99991	-6.64372e-05	0.999667	-0.318091	0.0932969	-0.295254	0.11381	-0.0039746	0.999928	-0.35669	0.0353858	-0.145417	0.264313
WBGene00003222	mes-4	0.354941	0.00159458	0.792898	9.45681e-14	0.327274	0.00407342	0.683372	1.74655e-10	0.289504	0.0117106	0.403358	0.000182351	-0.000425838	0.99991	-0.000146483	0.999667	-0.0625846	0.669308	-0.0362452	0.820977	-0.00269828	0.974492	-0.324413	0.00261837	-0.169115	0.0795947
WBGene00003224	mes-6	0.248655	0.043064	0.482866	2.16627e-05	0.333932	0.00563116	0.393132	0.000597532	0.133522	0.31149	0.246555	0.036019	-0.000225577	0.99991	0.000360674	0.999667	-0.103938	0.480866	-0.17889	0.221392	-0.00186112	0.999928	-0.170647	0.128453	-0.0607864	0.555573
WBGene00003225	mev-1	-0.499855	0.0372682	-0.65399	0.00725581	-0.334781	0.176371	-0.721614	0.00325732	-0.192968	0.469612	-0.596731	0.011882	0.00291921	0.99991	0.000183563	0.999667	0.193411	0.332666	0.0945109	0.670891	-0.00216239	0.999928	0.00451907	0.98618	0.0183855	0.928282
WBGene00003228	mex-1	0.282645	0.195953	-0.169202	0.446798	0.412537	0.0586887	-0.0474297	0.842904	0.676662	0.00210375	-0.054465	0.806307	0.000400344	0.99991	0.000156956	0.999667	0.231009	0.243102	0.155333	0.457838	0.00427875	0.999928	0.0582554	0.76547	-0.00460252	0.984265
[truncated: 9,108 more rows]

## Sheet: DEG clustering - assignments
Ensembl ID	External Name	Cluster
[truncated: 2,521 more rows]

## Sheet: DEG clustering - enrichments
Source	Term ID	Term Name	Term Size	Query Size	Intersection Size (Hits)	Effective Domain Size	FDR	Intersecting Genes (Hits)
[truncated: 796 more rows]

[truncated: 2 more sheets: STRING PPI - stats, STRING PPI - node degrees]
